# Supplementary material for: 2,2′-(Butane-1,4-di­yl)diisoquinolinium tetra­chloridozincate(II)
Source: Acta Crystallogr Sect E Struct Rep Online. 2008 Nov 26;64(Pt 12):m1620. doi: 10.1107/S1600536808038932 (PMC2959863; doi:10.1107/S1600536808038932)
Supplement: Supplementary file 2 [file e-64-m1620-Isup2.hkl]

#
# h,k,l, Fc-squared, Fo-squared, sigma(Fo-squared) and status flag
#
data_I
_shelx_title ' p in C2/c'
_shelx_refln_list_code          4
_shelx_F_calc_maximum      379.73
_exptl_crystal_F_000      1064.00
_reflns_d_resolution_high  0.8107
 
loop_
 _symmetry_equiv_pos_as_xyz
 'x, y, z'
 '-x, y, -z+1/2'
 'x+1/2, y+1/2, z'
 '-x+1/2, y+1/2, -z+1/2'
 '-x, -y, -z'
 'x, -y, z-1/2'
 '-x+1/2, -y+1/2, -z'
 'x+1/2, -y+1/2, z-1/2'
 
_cell_length_a    10.7295
_cell_length_b    11.0401
_cell_length_c    18.9549
_cell_angle_alpha  90.000
_cell_angle_beta   99.179
_cell_angle_gamma  90.000
 
_shelx_F_squared_multiplier     1.000
 
loop_
 _refln_index_h
 _refln_index_k
 _refln_index_l
 _refln_F_squared_calc
 _refln_F_squared_meas
 _refln_F_squared_sigma
 _refln_observed_status
   2   0   0    25036.72    22338.87    346.10 o
   4   0   0    15274.62    23259.43    367.04 o
   6   0   0     8815.93     8383.43    129.18 o
   8   0   0    16505.06    18059.61    230.68 o
  10   0   0     1878.11     1960.69     67.04 o
  12   0   0      359.75      226.73     35.67 o
   1   1   0      147.60      113.08      6.39 o
   3   1   0     3170.87     4692.97     63.51 o
   5   1   0     2011.99     1423.13     24.78 o
   7   1   0     3988.99     4229.19     47.17 o
   9   1   0     1603.51     1712.15     34.28 o
  11   1   0      736.51      747.88     41.75 o
  13   1   0        6.83        0.00     55.95 o
   0   2   0       44.68      106.75     16.77 o
   2   2   0    20290.18    17788.16    199.34 o
   4   2   0     4000.04     3953.45     53.23 o
   6   2   0       74.46       73.90      7.48 o
   8   2   0      118.37       93.07     10.81 o
  10   2   0      128.89       97.83     13.28 o
  12   2   0       94.29      115.87     29.20 o
   1   3   0    20967.80    24702.19    272.08 o
   3   3   0    33279.21    33737.54    372.01 o
   5   3   0    10025.66    10421.32    109.28 o
   7   3   0       29.12        0.00      6.93 o
   9   3   0        5.70        5.57      9.84 o
  11   3   0     2546.00     2452.39     58.97 o
   0   4   0     1092.55     2482.75     50.35 o
   2   4   0     6130.17     5326.33     67.69 o
   4   4   0    23615.42    24436.72    237.69 o
   6   4   0     2140.24     2017.98     33.47 o
   8   4   0      562.67      781.80     26.87 o
  10   4   0     1428.79     1352.78     57.59 o
  12   4   0     2056.26     2079.66     68.59 o
   1   5   0       12.33       36.71      6.21 o
   3   5   0       65.06       43.74      6.16 o
   5   5   0      286.38      273.91     13.28 o
   7   5   0      296.04      277.78     14.79 o
   9   5   0       67.11       93.65     16.64 o
  11   5   0       35.93        5.39     19.33 o
   0   6   0     2709.91     2363.98     41.67 o
   2   6   0     2427.08     2296.71     33.57 o
   4   6   0     3974.26     3792.56     53.05 o
   6   6   0     1053.87      948.35     25.57 o
   8   6   0      480.26      462.14     26.48 o
  10   6   0      211.57      319.10     26.65 o
   1   7   0    14172.35    14161.17    129.31 o
   3   7   0      320.02      224.44     15.61 o
   5   7   0       80.03       27.10      9.56 o
   7   7   0     1828.67     1928.97     75.05 o
   9   7   0     1077.76     1282.62     43.46 o
  11   7   0       46.30      107.98     30.66 o
   0   8   0        2.50       11.32      9.69 o
   2   8   0       51.16       50.50      8.34 o
   4   8   0      146.43      166.52     16.09 o
   6   8   0      180.24      157.99     19.62 o
   8   8   0      460.05      477.59     29.79 o
  10   8   0       29.29       56.21     28.35 o
   1   9   0     4074.41     4303.83     56.11 o
   3   9   0      707.70      657.30     25.91 o
   5   9   0        5.92        3.31     13.12 o
   7   9   0     2782.70     2910.12     83.87 o
   9   9   0      963.96      965.78    142.68 o
   0  10   0      837.67      763.82     29.41 o
   2  10   0      256.03      225.40     17.56 o
   4  10   0       21.18        7.51     14.55 o
   6  10   0      786.50      865.23     48.88 o
   8  10   0      971.09     1150.43     58.55 o
   1  11   0       70.25       83.91     22.73 o
   3  11   0      422.43      448.78     28.61 o
   5  11   0       38.82       43.26     20.14 o
   7  11   0       15.95       38.03     24.20 o
   0  12   0      145.59       42.99     32.33 o
   2  12   0       11.41       23.56     19.10 o
   4  12   0      748.85      765.91     38.04 o
   6  12   0       71.33       93.01     28.68 o
   1  13   0        3.11        0.00     38.24 o
   3  13   0     2455.15     2755.48    108.09 o
 -11   1   1        4.12       14.11     21.02 o
  -9   1   1     5931.38     6278.06     78.65 o
  -7   1   1     8403.50     8510.00     82.65 o
  -5   1   1     2957.40     1712.18     31.90 o
  -3   1   1     1806.07      902.60     16.34 o
  -1   1   1     1293.99     3481.98     40.81 o
   1   1   1    13200.17    15195.55    184.48 o
   3   1   1     6305.11     8319.01     97.76 o
   5   1   1       17.93      169.37     11.43 o
   7   1   1    12284.27    12782.13    126.24 o
   9   1   1     2385.79     2502.58     42.34 o
  11   1   1       13.95        6.68     15.13 o
 -12   2   1      730.52      887.97     55.77 o
 -10   2   1      249.33      301.57     20.31 o
  -8   2   1     2462.81     2328.11     36.94 o
  -6   2   1     1066.64     1034.70     20.63 o
  -4   2   1     1287.71     1014.00     19.78 o
  -2   2   1    36292.68    28966.13    317.63 o
   0   2   1    37046.61    33253.04    443.58 o
   2   2   1    33458.23    30613.55    336.28 o
   4   2   1     9023.53     7178.96     88.44 o
   6   2   1     3057.38     2687.88     39.53 o
   8   2   1     2680.97     2747.47     45.39 o
  10   2   1     1445.66     1441.74     39.77 o
  12   2   1      311.59      494.15     49.91 o
 -11   3   1      195.26      170.96     21.36 o
  -9   3   1      311.16      294.32     19.33 o
  -7   3   1      563.59      699.91     17.57 o
  -5   3   1     5926.34     6421.62     71.92 o
  -3   3   1        0.74       71.60     10.12 o
  -1   3   1    32207.34    31988.56    385.14 o
   1   3   1     8925.80    10217.30    117.77 o
   3   3   1     8992.53     8934.55    106.71 o
   5   3   1     1181.91     1502.81     23.24 o
   7   3   1       89.26       83.28     11.65 o
   9   3   1        5.39        8.47      9.83 o
  11   3   1        2.58        6.76     16.01 o
 -12   4   1     1177.56     1163.39     43.53 o
 -10   4   1      480.73      420.16     26.24 o
  -8   4   1      929.77     1133.11     31.26 o
  -6   4   1     1047.20      999.94     19.55 o
  -4   4   1    11631.86    13371.95    136.11 o
  -2   4   1     3236.78     2969.96     41.55 o
   0   4   1     3220.40     5797.29     79.10 o
   2   4   1     4169.40     3417.03     47.17 o
   4   4   1    29378.21    30968.02    297.86 o
   6   4   1     1075.08      987.05     22.90 o
   8   4   1     1073.13     1307.72     29.23 o
  10   4   1        9.54       12.45     14.56 o
  12   4   1     1012.65      925.20     51.30 o
 -11   5   1     1987.32     2130.38     57.02 o
  -9   5   1        7.82       12.15     12.91 o
  -7   5   1       11.32        0.00      9.03 o
  -5   5   1    10872.92    11073.90    117.64 o
  -3   5   1    14232.02    15190.10    152.85 o
  -1   5   1      813.91      330.38     14.12 o
   1   5   1      112.32       55.79      6.93 o
   3   5   1    11036.38    11650.16    120.78 o
   5   5   1     9939.46    10305.42    112.60 o
   7   5   1      236.68      307.49     15.51 o
   9   5   1        5.07        2.36     13.25 o
  11   5   1     2900.01     3050.61     69.55 o
 -10   6   1     1587.41     1600.86     70.18 o
  -8   6   1      405.63      501.17     27.48 o
  -6   6   1       38.03       82.59     12.77 o
  -4   6   1     1714.22     1695.64     26.61 o
  -2   6   1     8017.62     8587.19     92.76 o
   0   6   1       24.53        6.61      4.06 o
   2   6   1      201.05      386.81     12.48 o
   4   6   1     2589.79     2736.82     40.74 o
   6   6   1     3968.73     3969.92     55.65 o
   8   6   1      242.42      237.86     21.22 o
  10   6   1        2.33       20.17     16.30 o
 -11   7   1       85.83        0.00     23.65 o
  -9   7   1      210.52      222.29     26.12 o
  -7   7   1     2434.25     2643.90     59.20 o
  -5   7   1     2074.62     1829.62     40.01 o
  -3   7   1      511.13      729.39     17.78 o
  -1   7   1      318.38      385.38     15.92 o
   1   7   1     8059.67     8872.93     85.90 o
   3   7   1      750.33      580.31     22.09 o
   5   7   1      149.72      224.06     13.77 o
   7   7   1      418.11      456.89     31.29 o
   9   7   1     2016.85     2055.25     55.60 o
  11   7   1      149.89      207.58     37.53 o
 -10   8   1      299.92      432.98     86.88 o
  -8   8   1     3831.15     3974.40     80.93 o
  -6   8   1     1256.10     1232.83     40.35 o
  -4   8   1      335.33      545.35     26.58 o
  -2   8   1     2630.95     2342.63     37.96 o
   0   8   1    11517.51    12693.76    135.59 o
   2   8   1      457.85      425.64     16.97 o
   4   8   1      838.05     1133.07     32.15 o
   6   8   1     1187.07     1324.74     54.58 o
   8   8   1     6310.48     6295.10    110.29 o
  10   8   1      141.30      135.94     45.47 o
  -9   9   1      220.12      256.23     47.14 o
  -7   9   1     1353.79     1354.63     45.28 o
  -5   9   1        5.14        0.00     26.91 o
  -3   9   1      435.70      455.42     31.56 o
  -1   9   1     2788.70     2766.88     48.06 o
   1   9   1     7112.27     7223.45     88.19 o
   3   9   1      163.55      174.39     15.35 o
   5   9   1       27.67       28.61     14.31 o
   7   9   1      254.09      234.22     24.24 o
   9   9   1      575.22      595.82     52.72 o
  -8  10   1       16.13        6.48     21.56 o
  -6  10   1      395.85      341.68     27.21 o
  -4  10   1      146.30      167.65     21.15 o
  -2  10   1     1683.88     1749.95     46.55 o
   0  10   1      104.80       70.42     12.83 o
   2  10   1      747.60      725.44     26.59 o
   4  10   1      127.60      103.13     18.62 o
   6  10   1      253.87      284.52     26.18 o
   8  10   1       16.83       41.27     25.07 o
  -7  11   1        2.11        6.40     21.76 o
  -5  11   1     1160.16     1323.60     81.94 o
  -3  11   1     1207.59     1384.07     46.43 o
  -1  11   1      258.40      244.06     29.34 o
   1  11   1      506.91      549.23     27.37 o
   3  11   1     2104.57     2479.47     86.07 o
   5  11   1     1577.10     1677.40     51.79 o
   7  11   1       53.43       49.27     25.68 o
  -6  12   1      393.96      435.95     80.09 o
  -4  12   1     1267.53     1311.97     50.76 o
  -2  12   1      680.41      852.38    108.49 o
   0  12   1      278.72      204.44     58.54 o
   2  12   1       26.41       62.58     21.27 o
   4  12   1     1597.03     1455.02     69.45 o
   6  12   1       80.07      146.45     30.89 o
  -3  13   1       22.97       47.59     31.57 o
  -1  13   1       29.32        0.00     33.35 o
   3  13   1        6.89       45.11     23.99 o
 -10   0   2      550.21      535.00     24.60 o
  -8   0   2     7267.71     7519.99    107.70 o
  -6   0   2      329.94      368.82     15.10 o
  -4   0   2     5268.91     8504.18    142.68 o
  -2   0   2    30658.89    25998.02    488.98 o
   0   0   2     6250.68    11552.96    316.67 o
   2   0   2    18989.05    16386.00    257.45 o
   4   0   2       69.52      239.22     13.95 o
   6   0   2     2651.65     2172.50     47.41 o
   8   0   2     9693.79    10814.11    147.34 o
  10   0   2      447.88      421.67     36.71 o
  12   0   2      121.45       57.29     27.56 o
 -11   1   2      134.87      114.18     20.50 o
  -9   1   2      138.12      106.76      9.72 o
  -7   1   2    18725.36    20101.31    185.84 o
  -5   1   2     3835.15     3386.15     48.16 o
  -3   1   2      893.06     2599.01     35.19 o
  -1   1   2    12684.86    11160.93    153.84 o
   1   1   2    14488.58    20008.58    220.82 o
   3   1   2     5140.86     4747.52     59.96 o
   5   1   2     1539.21     2661.30     36.02 o
   7   1   2     1029.45      904.67     19.66 o
   9   1   2     3336.95     3551.70     53.35 o
  11   1   2      184.80      233.73     23.85 o
 -12   2   2      179.56      112.75     32.79 o
 -10   2   2     3750.56     3890.78     83.92 o
  -8   2   2       65.84       96.49      8.73 o
  -6   2   2     4654.55     6075.26     69.50 o
  -4   2   2      781.72      991.35     20.15 o
  -2   2   2     1110.36     3537.72     43.98 o
   0   2   2     5398.05     3847.96     67.21 o
   2   2   2     9595.90    14566.00    181.77 o
   4   2   2      365.02      402.96     13.07 o
   6   2   2     9245.35    10062.78    101.34 o
   8   2   2       88.06      102.60     11.45 o
  10   2   2     1772.25     1806.94     37.75 o
  12   2   2      208.39      156.55     28.15 o
 -11   3   2     2082.60     2060.49     53.11 o
  -9   3   2      688.40      680.05     29.19 o
  -7   3   2     1017.92      738.14     16.17 o
  -5   3   2    18927.04    18436.82    182.66 o
  -3   3   2    19615.66    20726.19    232.20 o
  -1   3   2    27065.70    21669.88    239.60 o
   1   3   2      491.87       49.89     12.20 o
   3   3   2     6580.50     6594.17     92.19 o
   5   3   2    15383.67    15708.26    149.27 o
   7   3   2      575.87      410.85     16.45 o
   9   3   2      531.64      568.57     21.57 o
  11   3   2      786.44      841.94     37.05 o
 -12   4   2      909.69      892.94     42.47 o
 -10   4   2      380.76      438.26     34.49 o
  -8   4   2      131.19      150.37     16.84 o
  -6   4   2     3198.64     2863.08     40.37 o
  -4   4   2    13574.42    13998.92    141.60 o
  -2   4   2       31.20       19.56      4.68 o
   0   4   2      102.51       98.35      7.29 o
   2   4   2    10775.89     9442.89    112.93 o
   4   4   2    19879.28    20509.51    238.77 o
   6   4   2      582.30      562.03     31.90 o
   8   4   2        5.15       12.05      8.68 o
  10   4   2      866.96     1026.14     41.52 o
  12   4   2     1546.83     1281.58    122.53 o
 -11   5   2      368.39      327.70     26.71 o
  -9   5   2       48.06       37.32     15.81 o
  -7   5   2     1584.19     1599.80     42.16 o
  -5   5   2      963.66     1205.99     22.96 o
  -3   5   2      221.74       98.75      8.06 o
  -1   5   2     2336.81     2860.12     39.45 o
   1   5   2     3793.50     4168.38     52.41 o
   3   5   2     5369.48     5721.21     61.79 o
   5   5   2      428.45      516.44     17.16 o
   7   5   2      292.14      370.62     17.13 o
   9   5   2      701.96      639.31     25.02 o
  11   5   2     1024.81     1112.20     42.53 o
 -10   6   2       18.49       13.62     18.57 o
  -8   6   2      896.15      962.49     36.41 o
  -6   6   2     4220.14     4141.15     75.17 o
  -4   6   2     5092.46     4544.03     68.08 o
  -2   6   2       15.77       49.33      6.82 o
   0   6   2      823.00      756.41     16.85 o
   2   6   2    14773.51    14616.26    140.64 o
   4   6   2     1168.42     1024.89     23.64 o
   6   6   2      886.86      817.10     22.89 o
   8   6   2      375.21      443.19     21.36 o
  10   6   2      747.36      757.32     39.15 o
 -11   7   2      279.43      373.08    130.80 o
  -9   7   2     2031.00     2127.93     76.53 o
  -7   7   2      353.38      377.95     25.01 o
  -5   7   2      816.65      928.92     45.29 o
  -3   7   2     3693.37     3658.64     45.19 o
  -1   7   2    11130.19    11460.95    118.83 o
   1   7   2      930.05      767.82     18.20 o
   3   7   2        9.57       30.66      8.06 o
   5   7   2      662.27      564.24     19.66 o
   7   7   2     2541.00     2592.57     48.54 o
   9   7   2      407.03      413.69     28.32 o
 -10   8   2       54.46       64.78     29.74 o
  -8   8   2       63.18       66.38     17.98 o
  -6   8   2       20.69       18.86     13.83 o
  -4   8   2        4.24        5.23     11.65 o
  -2   8   2      480.53      465.98     20.88 o
   0   8   2       24.38       34.25      8.47 o
   2   8   2       16.68       30.90      9.17 o
   4   8   2       58.54       81.70     13.85 o
   6   8   2      426.87      399.43     20.58 o
   8   8   2       10.16       22.73     16.60 o
  10   8   2        0.08        0.00     24.69 o
  -9   9   2      648.61      693.52     60.57 o
  -7   9   2      223.33      293.01     27.43 o
  -5   9   2       51.40       40.79     15.52 o
  -3   9   2       17.59       27.51     13.26 o
  -1   9   2     4467.47     4637.00     67.24 o
   1   9   2     2852.10     2963.65     47.30 o
   3   9   2      156.58      174.55     15.73 o
   5   9   2      321.19      323.67     21.24 o
   7   9   2      965.74      988.98     39.77 o
   9   9   2      252.48      194.83     71.45 o
  -8  10   2      632.23      701.74     52.04 o
  -6  10   2     1712.30     1932.20     54.62 o
  -4  10   2     2868.44     3109.70     68.43 o
  -2  10   2      400.95      418.65     25.22 o
   0  10   2      954.13      880.24     27.78 o
   2  10   2     1091.48     1091.48     34.07 o
   4  10   2      355.45      393.19     31.47 o
   6  10   2      705.48      915.13     39.69 o
   8  10   2      625.25      624.74     78.30 o
  -7  11   2      406.35      425.27     49.46 o
  -5  11   2      412.11      424.96     30.08 o
  -3  11   2      632.97      542.04     30.82 o
  -1  11   2      144.22      124.61     26.57 o
   1  11   2     2166.97     2177.32     50.85 o
   3  11   2      902.12      932.46     38.02 o
   5  11   2      141.71       77.98     19.76 o
   7  11   2      120.36       75.55     28.94 o
  -6  12   2       19.46       54.27     45.62 o
  -4  12   2      605.49      611.47     35.43 o
  -2  12   2      589.18      561.16     47.25 o
   0  12   2      130.93        3.93     39.34 o
   2  12   2      122.24      228.50     26.24 o
   4  12   2      944.23      976.21     46.32 o
  -3  13   2      312.60      263.96     72.04 o
  -1  13   2       65.49       76.92     41.84 o
   3  13   2      614.95      663.13     40.82 o
 -11   1   3     1317.03     1263.00     39.19 o
  -9   1   3     3545.29     3589.19     46.84 o
  -7   1   3      694.38      565.15     14.18 o
  -5   1   3      894.76      583.80     17.23 o
  -3   1   3    35253.86    32991.44    360.81 o
  -1   1   3    41999.34    41314.87    490.35 o
   1   1   3      348.97       90.97      6.12 o
   3   1   3       18.40       97.60      6.30 o
   5   1   3    11507.60    11101.67    123.32 o
   7   1   3     8249.15     8304.72     87.77 o
   9   1   3      286.64      302.70     35.33 o
  11   1   3        2.72       20.21     16.12 o
 -12   2   3       22.06        0.00     35.92 o
 -10   2   3       40.07       50.48     18.07 o
  -8   2   3     1219.95     1122.59     21.81 o
  -6   2   3    11167.11    11546.67    120.10 o
  -4   2   3     2195.59     1698.22     27.51 o
  -2   2   3    16885.77    19535.31    265.15 o
   0   2   3    19728.12    17602.07    194.72 o
   2   2   3    23486.94    24307.40    296.91 o
   4   2   3     1792.42     1414.94     23.61 o
   6   2   3      136.74       48.05      6.73 o
   8   2   3     1065.61      995.46     27.13 o
  10   2   3     2266.76     2502.11     56.88 o
  12   2   3      133.60      133.76     24.98 o
 -11   3   3      427.93      386.54     26.82 o
  -9   3   3      447.34      457.71     25.19 o
  -7   3   3     6427.31     6889.25     78.01 o
  -5   3   3     7566.49     8174.72     87.82 o
  -3   3   3     3955.65     6284.18     76.42 o
  -1   3   3     1535.50      722.20     14.04 o
   1   3   3    25182.98    28793.29    316.92 o
   3   3   3     2046.14     2565.56     44.20 o
   5   3   3      967.42     1456.14     29.33 o
   7   3   3      468.47      616.71     20.90 o
   9   3   3     2495.84     2471.72     43.98 o
  11   3   3      793.25      765.80     38.83 o
 -12   4   3      366.91      441.01     30.21 o
 -10   4   3      582.48      677.20     31.88 o
  -8   4   3      646.98      652.78     28.00 o
  -6   4   3     1545.52     1119.45     25.06 o
  -4   4   3     2135.29     2215.64     33.85 o
  -2   4   3     8072.92     7997.86     95.67 o
   0   4   3     3282.40     2263.83     46.61 o
   2   4   3     1156.61      791.72     15.75 o
   4   4   3     5413.18     5160.06     62.24 o
   6   4   3      773.40      744.77     20.91 o
   8   4   3        4.62        5.19     10.10 o
  10   4   3      726.64      836.38     41.59 o
  12   4   3      650.03      619.01     93.75 o
 -11   5   3     1133.63     1162.07     47.04 o
  -9   5   3     1264.46     1228.13     45.69 o
  -7   5   3      115.01       59.70     13.58 o
  -5   5   3     4341.16     3983.30     55.14 o
  -3   5   3    25853.66    25197.96    244.04 o
  -1   5   3     1275.69     1016.46     21.33 o
   1   5   3     1383.57      847.42     16.91 o
   3   5   3    12586.57    11460.78    120.85 o
   5   5   3     5423.81     5364.02     67.25 o
   7   5   3     1714.43     1468.14     31.22 o
   9   5   3      114.95      120.23     15.50 o
  11   5   3      172.37      177.89     28.43 o
 -10   6   3     2964.06     3059.31     69.34 o
  -8   6   3       16.68       29.56     14.09 o
  -6   6   3     3804.64     4367.82     78.48 o
  -4   6   3      660.52      729.53     17.53 o
  -2   6   3     7426.36     8993.34     95.40 o
   0   6   3      288.99      178.29      9.81 o
   2   6   3     3306.97     4577.31     52.85 o
   4   6   3     1160.11     1128.06     24.82 o
   6   6   3     4483.71     4857.17     65.43 o
   8   6   3       77.58       50.54     12.78 o
  10   6   3      225.95      143.43     20.81 o
 -11   7   3      327.67      285.20     57.06 o
  -9   7   3      205.53      207.74     28.21 o
  -7   7   3     3267.59     3350.30     69.40 o
  -5   7   3      345.56      411.05     23.68 o
  -3   7   3     3419.86     4065.41     52.27 o
  -1   7   3       28.81       68.76      7.81 o
   1   7   3     7331.78     7883.40     83.88 o
   3   7   3     3062.49     3160.80     46.28 o
   5   7   3     2701.98     3056.43     49.52 o
   7   7   3        3.74       13.47     11.83 o
   9   7   3     1660.40     1576.16     48.75 o
 -10   8   3       40.75       79.17     35.65 o
  -8   8   3     1551.25     1782.27     50.89 o
  -6   8   3     3913.42     3921.89    127.61 o
  -4   8   3      271.49      159.20     18.34 o
  -2   8   3     3185.22     3102.02     60.81 o
   0   8   3     6329.39     6461.74     68.62 o
   2   8   3      778.81      786.61     24.41 o
   4   8   3      352.38      301.92     18.00 o
   6   8   3     1326.52     1487.45     35.98 o
   8   8   3     2144.86     2244.74     58.72 o
  10   8   3      335.80      327.43     42.86 o
  -9   9   3       67.42       48.89     25.72 o
  -7   9   3     1485.57     1484.88     48.96 o
  -5   9   3      409.90      488.03     34.82 o
  -3   9   3       15.23       23.39     13.18 o
  -1   9   3      441.96      380.21     16.33 o
   1   9   3     2298.58     2388.51     44.20 o
   3   9   3     1717.65     1907.50     37.26 o
   5   9   3       45.09       36.18     12.60 o
   7   9   3      204.87      258.32     25.51 o
   9   9   3      379.56      392.99     46.10 o
  -8  10   3        4.86        5.47     22.22 o
  -6  10   3     1170.72     1038.70     55.50 o
  -4  10   3     1364.01     1451.24     45.49 o
  -2  10   3     3038.91     3122.68     67.84 o
   0  10   3       77.94       90.62     14.12 o
   2  10   3     1193.45     1319.54     31.92 o
   4  10   3      289.54      281.60     20.08 o
   6  10   3     2157.73     2198.65     58.57 o
   8  10   3        9.91        2.50     25.67 o
  -7  11   3        6.51        0.00     27.16 o
  -5  11   3        6.72       15.64     19.62 o
  -3  11   3     1373.65     1388.84     48.82 o
  -1  11   3      525.53      453.10     39.89 o
   1  11   3       26.32       50.10     15.44 o
   3  11   3      599.58      703.19     30.75 o
   5  11   3      883.66      978.49     56.22 o
   7  11   3       30.59       52.58     29.90 o
  -6  12   3      497.67      600.91     65.03 o
  -4  12   3     1178.51     1345.95     48.25 o
  -2  12   3       57.82       98.77     29.60 o
   0  12   3       40.36       77.22     24.96 o
   2  12   3      936.76      860.53     46.99 o
   4  12   3      414.39      516.13     38.97 o
  -3  13   3      100.76      112.20     56.84 o
  -1  13   3       46.11       23.41     52.70 o
   1  13   3       72.17      103.50     51.67 o
   3  13   3       45.65       33.94     30.92 o
 -10   0   4      434.15      470.47     28.99 o
  -8   0   4      907.69      790.04     33.48 o
  -6   0   4     8024.22     8247.26    139.49 o
  -4   0   4    11370.21    11331.44    185.98 o
  -2   0   4     2100.74     1151.11     50.55 o
   0   0   4    10446.40     7878.73    155.06 o
   2   0   4    28791.91    26799.83    418.33 o
   4   0   4     8997.84     8086.91    122.01 o
   6   0   4      697.54      501.06     22.07 o
   8   0   4     1049.68     1105.06     46.57 o
  10   0   4      211.74      280.28     33.53 o
  12   0   4      303.42      391.87     41.95 o
 -11   1   4       82.18       91.46     21.28 o
  -9   1   4      101.46      150.88     12.25 o
  -7   1   4     3928.12     4059.10     47.94 o
  -5   1   4    14962.28    15808.06    166.12 o
  -3   1   4       54.03      119.56      6.17 o
  -1   1   4       23.01      555.90     10.09 o
   1   1   4    30795.56    33014.46    360.11 o
   3   1   4    13090.40    14127.69    161.98 o
   5   1   4      716.71     1298.20     23.11 o
   7   1   4       30.43        0.00      7.39 o
   9   1   4     6662.53     6860.04    105.63 o
  11   1   4      912.45      850.04     37.67 o
 -12   2   4      241.90      280.84     57.37 o
 -10   2   4     4474.46     4625.14    117.62 o
  -8   2   4      200.26      199.01     13.30 o
  -6   2   4     9719.96    11718.59    113.17 o
  -4   2   4     4494.83     4655.38     55.05 o
  -2   2   4   144198.27   140927.91   2331.35 o
   0   2   4      404.41      127.10      7.08 o
   2   2   4    16025.59    22016.54    270.96 o
   4   2   4     4667.57     4685.41     54.71 o
   6   2   4    13000.16    14275.67    148.92 o
   8   2   4       61.78       87.65     11.47 o
  10   2   4      926.52      809.33     35.56 o
  12   2   4      531.18      596.82     48.97 o
 -11   3   4      905.68      828.59     35.32 o
  -9   3   4     2533.24     2399.84     54.21 o
  -7   3   4     1925.69     1657.12     27.91 o
  -5   3   4     1546.09     1127.52     20.27 o
  -3   3   4    10745.92    10056.41    146.40 o
  -1   3   4     1899.61     1862.32     27.26 o
   1   3   4     3139.74     2296.73     33.04 o
   3   3   4     5363.49     4317.46     51.35 o
   5   3   4    10817.28    10316.32    111.48 o
   7   3   4     4493.90     4271.82     58.80 o
   9   3   4        6.17        0.53     10.32 o
  11   3   4      557.63      561.35     35.76 o
 -12   4   4       15.34       56.18     18.30 o
 -10   4   4      335.45      373.12     25.75 o
  -8   4   4     3635.71     3639.16     69.67 o
  -6   4   4      287.17      245.48     16.65 o
  -4   4   4      914.53     1022.85     26.18 o
  -2   4   4     5000.75     4690.35     57.78 o
   0   4   4      315.18      318.21     34.51 o
   2   4   4     1637.02     1294.94     20.15 o
   4   4   4      228.03      316.88     14.63 o
   6   4   4      779.28      726.36     20.92 o
   8   4   4      761.04      765.71     29.69 o
  10   4   4       14.51       11.79     13.02 o
 -11   5   4      360.46      294.06     25.84 o
  -9   5   4      205.85      253.49     22.58 o
  -7   5   4     1010.23     1206.20     47.81 o
  -5   5   4     2095.78     2167.14     32.25 o
  -3   5   4    28242.71    28835.60    258.59 o
  -1   5   4     9361.22    10188.97    111.88 o
   1   5   4     5367.33     6176.19     73.62 o
   3   5   4       76.30      148.93     10.23 o
   5   5   4     2147.52     2389.25     57.19 o
   7   5   4     1090.31     1129.41     31.82 o
   9   5   4      670.81      622.31     33.18 o
  11   5   4        3.36        0.00     19.53 o
 -10   6   4        6.40       36.33     16.79 o
  -8   6   4     1392.02     1484.15     43.06 o
  -6   6   4     5039.47     4902.18     74.84 o
  -4   6   4     1379.00     1115.77     23.84 o
  -2   6   4     2841.76     2581.53     33.31 o
   0   6   4    13535.14    13364.77    136.14 o
   2   6   4     3996.86     3829.43     50.36 o
   4   6   4      919.52      773.19     21.03 o
   6   6   4      103.02      112.57     12.08 o
   8   6   4     3068.54     2975.99     50.41 o
  10   6   4     2179.52     2274.67     75.64 o
 -11   7   4      895.61      952.47    118.25 o
  -9   7   4      626.62      662.98     33.28 o
  -7   7   4       29.51       33.82     15.03 o
  -5   7   4     5740.21     5043.34     76.62 o
  -3   7   4     4197.76     4158.45     62.74 o
  -1   7   4     3369.63     3306.09     51.86 o
   1   7   4     2837.62     2340.51     34.13 o
   3   7   4     1641.12     1531.85     30.11 o
   5   7   4     6734.50     6874.56     85.42 o
   7   7   4     1062.62     1050.62     30.97 o
   9   7   4       22.48       19.04     16.77 o
 -10   8   4      125.97      134.95     75.00 o
  -8   8   4        4.08        0.00     14.45 o
  -6   8   4      587.03      612.42     30.57 o
  -4   8   4      166.35      212.81     26.68 o
  -2   8   4       30.25       14.20      9.20 o
   0   8   4      148.94      125.55     17.75 o
   2   8   4      827.47      780.72     22.30 o
   4   8   4       55.40       25.46     13.05 o
   6   8   4        1.75        1.87     11.15 o
   8   8   4        8.03       12.62     17.08 o
  -9   9   4      138.57      147.16     30.19 o
  -7   9   4       24.75        7.29     15.15 o
  -5   9   4      165.37      168.86     20.83 o
  -3   9   4     2111.39     2095.62     49.73 o
  -1   9   4      670.65      677.97     26.81 o
   1   9   4       13.55        5.37     10.11 o
   3   9   4      419.32      469.66     20.46 o
   5   9   4     1229.66     1236.37     33.46 o
   7   9   4      117.20      161.84     19.89 o
   9   9   4       11.73       47.07     30.15 o
  -8  10   4      260.71      335.23     45.40 o
  -6  10   4     1662.91     1833.21     59.37 o
  -4  10   4      572.55      713.11     33.36 o
  -2  10   4      235.86      216.26     17.01 o
   0  10   4      371.64      436.45     25.37 o
   2  10   4     1466.96     1640.03     45.10 o
   4  10   4      877.55      958.34     36.35 o
   6  10   4      128.56      162.95     20.75 o
   8  10   4      391.10      620.62     55.94 o
  -7  11   4      772.25      557.05     66.06 o
  -5  11   4      787.06      839.43     71.35 o
  -3  11   4      585.03      502.53     42.07 o
  -1  11   4       88.33       42.17     16.47 o
   1  11   4     2388.25     2178.00     53.81 o
   3  11   4      647.51      619.46     34.16 o
   5  11   4      557.13      484.74     38.18 o
   7  11   4      114.45       82.97     39.56 o
  -6  12   4        2.22       13.34     30.07 o
  -4  12   4       56.93       76.74     20.44 o
  -2  12   4      322.05      247.54     61.44 o
   0  12   4      101.91      100.54     25.42 o
   2  12   4        0.90        4.20     18.55 o
   4  12   4      155.33      147.53     22.56 o
  -3  13   4      226.27      365.61     68.21 o
  -1  13   4      509.03      422.03     58.34 o
   1  13   4      220.48      268.54     35.81 o
 -11   1   5     2047.18     2126.25     73.40 o
  -9   1   5      245.32      193.17     13.59 o
  -7   1   5      399.15      231.93     10.69 o
  -5   1   5    11541.83    11032.06    110.63 o
  -3   1   5    17442.54    17976.08    200.69 o
  -1   1   5     2196.54     1209.88     18.69 o
   1   1   5     3853.75     5216.10     63.66 o
   3   1   5    10676.36     9850.29    116.80 o
   5   1   5    12426.78    12307.87    128.73 o
   7   1   5     1329.41     1225.11     26.23 o
   9   1   5     1229.93     1308.47     40.00 o
  11   1   5      878.20      917.76     43.19 o
 -12   2   5      428.03      532.50     66.29 o
 -10   2   5      203.00      210.01     20.03 o
  -8   2   5     1763.30     1684.00     32.19 o
  -6   2   5     7645.53     7802.29     79.42 o
  -4   2   5     2988.85     2658.86     34.74 o
  -2   2   5      488.56      140.11      6.81 o
   0   2   5    11065.68     9605.17    110.18 o
   2   2   5    17019.40    17440.74    196.99 o
   4   2   5     5068.81     4536.04     50.96 o
   6   2   5       28.96        6.79      7.16 o
   8   2   5       25.81       32.47     10.32 o
  10   2   5      549.83      625.22     31.98 o
  12   2   5      184.22      210.04     37.20 o
 -11   3   5      308.70      259.65     24.11 o
  -9   3   5      376.94      439.68     29.95 o
  -7   3   5     1053.53     1317.88     27.24 o
  -5   3   5     1526.52     1787.32     25.18 o
  -3   3   5      353.68      808.59     22.58 o
  -1   3   5     3768.21     2273.36     43.51 o
   1   3   5    14173.46    16227.98    183.92 o
   3   3   5     2600.51     3151.04     40.75 o
   5   3   5     3638.42     4291.90     55.51 o
   7   3   5        0.45       18.84      9.01 o
   9   3   5     4558.49     4666.71     67.32 o
  11   3   5      135.09      141.11     22.09 o
 -12   4   5       50.82        9.40     15.66 o
 -10   4   5      733.99      803.49     35.88 o
  -8   4   5     1109.95     1248.27     45.73 o
  -6   4   5      439.08      480.34     19.37 o
  -4   4   5     2367.76     1661.54     33.14 o
  -2   4   5    18404.99    18204.58    226.53 o
   0   4   5    17638.26    17678.47    171.51 o
   2   4   5     1932.92     1328.86     20.01 o
   4   4   5     1178.63     1484.64     27.05 o
   6   4   5     2328.39     2316.12     38.75 o
   8   4   5     2462.47     2382.04     51.97 o
  10   4   5       22.87       16.52     12.38 o
 -11   5   5      134.69      139.54     21.69 o
  -9   5   5     3652.90     3766.68     75.32 o
  -7   5   5     7579.35     7228.16     90.59 o
  -5   5   5       16.72       21.78      7.26 o
  -3   5   5      367.92      508.85     16.00 o
  -1   5   5    24111.40    24608.94    253.49 o
   1   5   5    10652.82     9596.00     99.71 o
   3   5   5      289.94      110.79      9.48 o
   5   5   5     2655.79     2469.32     39.89 o
   7   5   5     4697.20     4630.42     64.90 o
   9   5   5      800.10      912.24     34.30 o
  11   5   5        2.28        0.00     24.52 o
 -10   6   5     2608.44     2537.55     62.82 o
  -8   6   5      128.77      139.34     18.92 o
  -6   6   5      827.81     1041.70     25.57 o
  -4   6   5     1692.38     1491.49     30.16 o
  -2   6   5     8656.85     9924.76    104.70 o
   0   6   5      645.44      750.02     18.78 o
   2   6   5     6852.24     8241.43     92.19 o
   4   6   5      849.59      880.39     22.90 o
   6   6   5     6356.55     6647.64     83.98 o
   8   6   5      122.66      123.32     14.98 o
  10   6   5     1179.81      953.47     36.10 o
 -11   7   5       18.29        0.00     24.11 o
  -9   7   5        0.44        1.21     15.00 o
  -7   7   5     2225.97     2085.52     57.69 o
  -5   7   5     2220.27     2307.64     40.05 o
  -3   7   5      240.00      358.97     15.12 o
  -1   7   5     2095.17     2523.10     39.84 o
   1   7   5     2017.05     2147.04     37.74 o
   3   7   5     1718.40     1774.98     37.39 o
   5   7   5      151.30      160.28     14.03 o
   7   7   5       60.06       45.81     12.43 o
   9   7   5      765.68      658.43     33.09 o
 -10   8   5       82.97      189.89     33.36 o
  -8   8   5       46.69       41.49     16.58 o
  -6   8   5      550.81      547.55     33.79 o
  -4   8   5    11905.89    11778.52    136.49 o
  -2   8   5      968.34      795.11     22.17 o
   0   8   5      282.25      371.61     28.63 o
   2   8   5     4452.29     4456.99     61.13 o
   4   8   5     3517.50     3556.92     54.00 o
   6   8   5      638.97      708.37     24.88 o
   8   8   5       31.89       58.51     15.39 o
  -9   9   5       86.37       46.50     23.83 o
  -7   9   5      640.03      705.16     35.11 o
  -5   9   5     2013.34     1954.87     52.42 o
  -3   9   5       49.05       29.76     10.22 o
  -1   9   5       23.44       54.81     15.33 o
   1   9   5     3529.35     3871.22     62.43 o
   3   9   5     3996.65     4087.09     65.00 o
   5   9   5       35.37       19.09     12.85 o
   7   9   5      548.89      467.88     33.67 o
  -8  10   5       30.58       13.61     28.21 o
  -6  10   5      277.39      268.80     29.57 o
  -4  10   5       56.37       47.49     16.37 o
  -2  10   5     2101.40     2106.13     41.00 o
   0  10   5       20.11       15.14     13.47 o
   2  10   5      907.92      958.55     30.31 o
   4  10   5      535.89      558.42     30.16 o
   6  10   5     1376.88     1242.87     37.27 o
  -7  11   5      127.61      183.87     38.93 o
  -5  11   5       20.39       49.35     19.30 o
  -3  11   5      562.21      594.50     32.03 o
  -1  11   5     1556.70     1560.32     65.89 o
   1  11   5      390.37      454.78     27.32 o
   3  11   5      183.06      252.98     22.47 o
   5  11   5      131.88      122.07     23.14 o
  -4  12   5        1.87       18.38     17.79 o
  -2  12   5      362.61      386.89     43.44 o
   0  12   5     1014.77      882.27     45.23 o
   2  12   5       74.40       76.07     22.05 o
   4  12   5        3.45        0.00     21.30 o
  -3  13   5      125.63      136.66     40.37 o
  -1  13   5       13.72        6.64     50.34 o
   1  13   5      137.41      132.25     37.91 o
 -12   0   6     3945.80     3830.56    149.25 o
 -10   0   6        6.30        0.00     16.67 o
  -8   0   6      310.19      546.79     23.68 o
  -6   0   6     7592.45     7842.39    118.34 o
  -4   0   6    20868.94    23227.88    311.27 o
  -2   0   6       85.70      426.30     16.65 o
   0   0   6      313.05     1944.38     49.14 o
   2   0   6    39638.33    37137.79    716.88 o
   4   0   6    38123.53    39342.05    532.98 o
   6   0   6       35.25        0.00      9.40 o
   8   0   6     6000.91     6464.56    204.78 o
  10   0   6     1584.39     1467.13     63.34 o
  12   0   6     1590.01     1777.03    135.23 o
 -13   1   6      823.22      873.68     72.93 o
 -11   1   6       73.94      109.63     19.68 o
  -9   1   6      510.92      601.85     20.36 o
  -7   1   6      885.89      867.11     19.39 o
  -5   1   6     8985.13    10352.47    104.90 o
  -3   1   6     7185.39     5801.86     79.48 o
  -1   1   6     1811.35     3550.62     49.39 o
   1   1   6     6639.40     7010.40     84.16 o
   3   1   6     1835.31     2398.80     31.93 o
   5   1   6      101.50       46.28      6.39 o
   7   1   6      678.06      450.73     17.20 o
   9   1   6      744.35      695.57     32.47 o
  11   1   6     1717.58     1609.01     50.56 o
 -12   2   6       64.93       45.31     25.05 o
 -10   2   6      952.61      992.80     27.48 o
  -8   2   6     1186.90     1115.51     25.84 o
  -6   2   6     1341.01     1731.48     25.68 o
  -4   2   6     2114.52     2040.38     29.29 o
  -2   2   6     3595.61     4944.40     67.76 o
   0   2   6      415.89      336.91     12.73 o
   2   2   6     2733.02     4024.14     53.50 o
   4   2   6     3159.93     2738.06     34.42 o
   6   2   6     1717.59     2004.44     34.22 o
   8   2   6       42.03       39.97     11.93 o
  10   2   6      746.93      738.16     34.71 o
 -11   3   6      229.31      239.87     25.03 o
  -9   3   6     9313.30     9380.31    113.42 o
  -7   3   6     4172.43     4019.33     56.33 o
  -5   3   6      126.42       13.46      8.80 o
  -3   3   6     4542.70     3776.12     50.71 o
  -1   3   6    22880.79    23510.80    319.64 o
   1   3   6     7535.98     6934.40     84.93 o
   3   3   6       14.23      126.88      8.55 o
   5   3   6     1085.12      788.65     23.07 o
   7   3   6     8819.04     8589.88    101.04 o
   9   3   6     3602.12     3896.48     60.30 o
  11   3   6       13.14        0.00     16.81 o
 -12   4   6      109.66       44.15     18.97 o
 -10   4   6     2241.26     2330.07     68.59 o
  -8   4   6     5943.43     6044.82     79.66 o
  -6   4   6     1972.10     1577.83     30.27 o
  -4   4   6      890.60      378.78     14.06 o
  -2   4   6     2965.81     3161.85     41.17 o
   0   4   6    21947.99    22750.54    233.64 o
   2   4   6      290.12      131.47      6.83 o
   4   4   6      231.63      124.04     13.83 o
   6   4   6     3089.05     3022.20     46.66 o
   8   4   6     2508.46     2523.69     45.24 o
  10   4   6       19.46       19.99     14.62 o
 -11   5   6       58.73       68.33     18.29 o
  -9   5   6      280.12      337.74     25.33 o
  -7   5   6     7118.34     7123.84     90.15 o
  -5   5   6      455.25      444.64     16.24 o
  -3   5   6        0.80       32.13      6.98 o
  -1   5   6        9.49       10.53      7.38 o
   1   5   6      345.99      517.07     18.23 o
   3   5   6     1159.07     1326.84     25.73 o
   5   5   6      449.49      535.77     18.76 o
   7   5   6       74.96       65.15     14.66 o
   9   5   6      628.91      682.85     26.05 o
  11   5   6      125.77      131.71     24.31 o
 -10   6   6        4.94       27.59     16.60 o
  -8   6   6      240.65      364.12     25.52 o
  -6   6   6     2250.92     2232.27     39.61 o
  -4   6   6      244.57      151.48     11.23 o
  -2   6   6     2287.66     1665.70     34.38 o
   0   6   6     6909.34     6293.18     71.43 o
   2   6   6     3914.42     3780.73     69.24 o
   4   6   6      254.96      214.69     14.09 o
   6   6   6      868.79      831.47     25.51 o
   8   6   6      809.40      827.41     31.69 o
  10   6   6      216.85      228.56     23.65 o
 -11   7   6      202.80      232.54     40.47 o
  -9   7   6       53.47      113.84     20.24 o
  -7   7   6      277.26      276.07     23.98 o
  -5   7   6       20.96       31.77      9.81 o
  -3   7   6     4629.67     4451.91     60.96 o
  -1   7   6     1090.15     1001.86     21.48 o
   1   7   6       68.37       13.93      6.94 o
   3   7   6     4671.04     4391.98     67.04 o
   5   7   6     1978.94     1889.57     50.77 o
   7   7   6       25.31       31.64     12.05 o
   9   7   6       29.21        7.82     14.49 o
 -10   8   6        4.66       13.48     21.11 o
  -8   8   6      114.55      164.45     22.12 o
  -6   8   6     1031.48     1071.92     38.80 o
  -4   8   6     1302.08     1205.70     33.60 o
  -2   8   6        0.78        0.00      8.06 o
   0   8   6      330.81      355.74     18.67 o
   2   8   6       82.77      131.93     12.81 o
   4   8   6       15.38       43.49     15.27 o
   6   8   6      171.16      193.68     16.72 o
   8   8   6       12.43       15.42     16.41 o
  -9   9   6       10.39        0.00     33.88 o
  -7   9   6        4.93        1.08     15.75 o
  -5   9   6     3648.21     3722.35     76.18 o
  -3   9   6     2920.79     2949.50     48.99 o
  -1   9   6      156.60      154.77     21.25 o
   1   9   6       86.20       98.88     16.47 o
   3   9   6     2756.63     2877.03     58.73 o
   5   9   6     1308.21     1473.57     35.26 o
   7   9   6        1.21       17.29     24.20 o
  -8  10   6       41.23       20.63     32.40 o
  -6  10   6     1789.64     1759.27     53.30 o
  -4  10   6     1468.50     1393.22     44.62 o
  -2  10   6      110.02      128.16     28.08 o
   0  10   6      475.74      531.94     29.26 o
   2  10   6     1447.80     1592.88     38.68 o
   4  10   6     1284.40     1314.75     61.01 o
   6  10   6       23.30       21.64     14.65 o
  -7  11   6      164.11      191.80     39.54 o
  -5  11   6       20.96       19.96     17.02 o
  -3  11   6       47.92       35.04     26.12 o
  -1  11   6      141.24      139.20     29.72 o
   1  11   6      443.85      351.52     27.87 o
   3  11   6      204.40      200.12     23.12 o
   5  11   6       21.39        5.36     18.48 o
  -4  12   6       43.58        0.29     27.10 o
  -2  12   6      289.49      226.32     36.26 o
   0  12   6      572.23      540.69     42.70 o
   2  12   6        3.75        0.00     19.62 o
   4  12   6        5.20        6.37     23.97 o
  -1  13   6     1688.03     1379.02    126.81 o
   1  13   6      827.50      945.57     80.16 o
 -13   1   7      764.71      552.58     61.86 o
 -11   1   7      776.62      817.23     32.34 o
  -9   1   7      453.83      471.66     21.34 o
  -7   1   7      360.57      275.43     14.47 o
  -5   1   7    21740.61    22559.47    216.27 o
  -3   1   7    12478.38    12674.22    132.97 o
  -1   1   7     1733.24     3091.82     82.51 o
   1   1   7      257.40      558.33     13.84 o
   3   1   7     5567.61     5738.05     64.71 o
   5   1   7     3226.50     3174.83     40.17 o
   7   1   7       50.33       91.69     13.38 o
   9   1   7       56.75       42.15     15.57 o
  11   1   7     2076.35     2258.09     60.24 o
 -12   2   7      744.24      830.13     71.75 o
 -10   2   7      945.25      998.59     49.51 o
  -8   2   7     3870.10     3569.52     52.98 o
  -6   2   7     3702.45     3321.44     47.23 o
  -4   2   7     2693.37     2606.89     36.29 o
  -2   2   7    12342.33    10678.54    123.48 o
   0   2   7     4728.73     3695.79     48.89 o
   2   2   7    27275.03    25901.69    268.08 o
   4   2   7     7375.10     6964.54     72.71 o
   6   2   7      490.63      448.62     16.85 o
   8   2   7     2523.62     2532.78     67.86 o
  10   2   7      469.47      522.50     33.02 o
 -11   3   7       91.11      116.27     37.80 o
  -9   3   7      127.59      152.76     13.85 o
  -7   3   7        2.05       15.30      7.98 o
  -5   3   7      416.67      379.11     14.31 o
  -3   3   7      338.31      418.65     16.31 o
  -1   3   7     1039.60      890.77     17.79 o
   1   3   7      388.89      441.09     14.03 o
   3   3   7       24.44       38.14      4.78 o
   5   3   7        0.71       12.65      9.93 o
   7   3   7      250.05      261.21     15.78 o
   9   3   7        9.34       15.20     16.40 o
  11   3   7        5.04        0.00     19.75 o
 -12   4   7      113.04       40.84     21.17 o
 -10   4   7      640.75      605.56     30.91 o
  -8   4   7     4161.53     4473.53     64.53 o
  -6   4   7        4.38        2.81      7.39 o
  -4   4   7     4428.32     5880.16     71.58 o
  -2   4   7     3646.53     3425.01     37.86 o
   0   4   7    23232.80    25314.17    242.38 o
   2   4   7      126.69       35.53      5.09 o
   4   4   7       60.92      208.07     15.13 o
   6   4   7     3013.19     2913.25     46.08 o
   8   4   7     1608.90     1527.02     34.93 o
  10   4   7       13.14       10.77     16.31 o
 -11   5   7       48.21       80.00     19.15 o
  -9   5   7     6150.97     6098.54    148.49 o
  -7   5   7      941.57     1044.11     27.49 o
  -5   5   7      691.83     1048.44     33.84 o
  -3   5   7     3094.20     2773.80     40.82 o
  -1   5   7    20271.94    21653.31    210.50 o
   1   5   7     5546.00     5338.33     81.86 o
   3   5   7     1649.89     2346.06     36.74 o
   5   5   7     1114.66      948.55     24.82 o
   7   5   7     6399.70     6235.35     82.06 o
   9   5   7      633.71      716.12     27.12 o
 -10   6   7       76.91      111.86     19.93 o
  -8   6   7     2153.25     2118.90     54.07 o
  -6   6   7     2004.40     1775.65     35.15 o
  -4   6   7     1133.86      992.77     23.62 o
  -2   6   7     2616.54     2608.24     39.30 o
   0   6   7      488.16      506.80     14.99 o
   2   6   7       96.72       61.53      9.97 o
   4   6   7      767.87      773.60     23.33 o
   6   6   7     1514.39     1493.35     34.83 o
   8   6   7      195.05      182.45     16.81 o
  10   6   7        0.39       18.48     16.87 o
 -11   7   7      172.55      170.09     38.41 o
  -9   7   7       34.40       14.97     16.03 o
  -7   7   7      314.70      313.23     24.78 o
  -5   7   7     6788.70     6714.54     86.47 o
  -3   7   7     1506.53     1591.32     34.34 o
  -1   7   7       30.49       65.79      8.95 o
   1   7   7      200.04      150.36     13.71 o
   3   7   7     1452.19     1561.28     43.54 o
   5   7   7     1195.62     1080.15     34.19 o
   7   7   7       11.44       33.16     12.07 o
   9   7   7       34.04       67.06     16.34 o
 -10   8   7        3.45        0.00     25.65 o
  -8   8   7      485.11      369.38     28.15 o
  -6   8   7     3741.89     3696.54     76.21 o
  -4   8   7     5852.11     5593.95     76.06 o
  -2   8   7       14.82        9.40      8.24 o
   0   8   7      108.84      179.54     19.62 o
   2   8   7     3744.66     3742.23     58.51 o
   4   8   7     5182.76     5055.11     70.07 o
   6   8   7      150.43      104.21     15.03 o
   8   8   7      136.28       37.66     14.84 o
  -9   9   7      108.96       18.65     28.18 o
  -7   9   7        7.27       14.76     16.89 o
  -5   9   7     2566.20     2380.14     58.52 o
  -3   9   7      336.15      308.57     17.27 o
  -1   9   7      481.04      476.55     25.76 o
   1   9   7      683.67      726.39     43.63 o
   3   9   7     3947.60     3991.20     69.84 o
   5   9   7      346.68      355.83     20.96 o
   7   9   7      179.67      145.44     19.19 o
  -8  10   7       79.58      121.91     46.80 o
  -6  10   7      259.19      244.38     25.45 o
  -4  10   7       24.57       31.68     15.17 o
  -2  10   7      121.68      119.72     21.28 o
   0  10   7      119.94       90.89     16.53 o
   2  10   7        7.57       24.81     16.52 o
   4  10   7      146.14      210.02     19.82 o
   6  10   7        5.05        2.69     14.10 o
  -7  11   7      314.39      358.18     48.22 o
  -5  11   7       66.10      141.10     22.38 o
  -3  11   7      179.12      251.44     38.63 o
  -1  11   7     1685.18     1889.46     50.69 o
   1  11   7     1422.93     1568.12     51.02 o
   3  11   7       11.97       22.02     18.87 o
   5  11   7      603.95      839.48     56.62 o
  -4  12   7       67.44       21.41     30.37 o
  -2  12   7     1137.36     1231.38     74.36 o
   0  12   7     1394.22     1436.25     71.98 o
   2  12   7       47.06       43.86     20.09 o
   4  12   7      248.44      166.07     43.32 o
 -12   0   8     3269.70     3258.03     99.95 o
 -10   0   8     1641.13     1751.32     63.35 o
  -8   0   8      790.29     1076.40     45.82 o
  -6   0   8    11280.04    10895.73    159.20 o
  -4   0   8    58268.02    60144.12    785.92 o
  -2   0   8      333.71       84.50     12.12 o
   0   0   8       44.95      382.91     35.36 o
   2   0   8    27775.42    27215.58    372.07 o
   4   0   8    38236.21    37805.12    560.48 o
   6   0   8     1134.72      824.82     46.14 o
   8   0   8      162.84      179.13     27.27 o
  10   0   8     2284.60     2499.57     87.41 o
 -11   1   8     1057.33     1012.55     36.16 o
  -9   1   8      126.15      138.29     17.53 o
  -7   1   8      151.71      219.91     14.46 o
  -5   1   8     6282.72     6578.93     75.62 o
  -3   1   8     1112.43     1365.21     20.64 o
  -1   1   8       13.08       45.26      5.73 o
   1   1   8     2920.62     3839.72     52.18 o
   3   1   8     9434.75    10144.66    107.01 o
   5   1   8     2514.52     2410.15     36.74 o
   7   1   8     4179.06     4122.85     77.65 o
   9   1   8       91.66       96.05     18.34 o
  11   1   8      891.72      938.55     68.61 o
 -12   2   8        4.46       38.01     24.14 o
 -10   2   8       94.91       97.38     15.77 o
  -8   2   8     3546.90     3579.53     53.41 o
  -6   2   8     2265.05     2329.89     37.50 o
  -4   2   8      824.73     1337.48     23.23 o
  -2   2   8       19.31       60.28      6.26 o
   0   2   8     5756.97     6550.75     73.97 o
   2   2   8    10427.16    10075.06     97.72 o
   4   2   8       12.03       53.62      7.82 o
   6   2   8      355.72      329.64     15.35 o
   8   2   8      318.99      304.67     24.80 o
  10   2   8      102.22       77.91     25.18 o
 -11   3   8        4.33        9.31     19.44 o
  -9   3   8     1868.31     1916.42     37.92 o
  -7   3   8     5131.87     5253.30     69.82 o
  -5   3   8      267.18      517.42     16.35 o
  -3   3   8      160.38       16.00      5.94 o
  -1   3   8    19836.03    20957.11    216.06 o
   1   3   8     6316.22     6467.87     80.93 o
   3   3   8     1372.99     1980.93     30.95 o
   5   3   8        9.84       13.41      7.71 o
   7   3   8     4434.09     4312.37     61.59 o
   9   3   8      857.47      863.21     36.55 o
  11   3   8       54.36       18.11     38.74 o
 -12   4   8      177.23       19.87     36.24 o
 -10   4   8     1346.59     1393.59     44.13 o
  -8   4   8     5611.39     5752.59     77.95 o
  -6   4   8       94.71       40.20      8.91 o
  -4   4   8        9.54       87.08      9.00 o
  -2   4   8    12947.80    13740.51    127.44 o
   0   4   8    15421.08    16155.18    159.28 o
   2   4   8        5.87       44.98     10.79 o
   4   4   8      451.08      669.79     19.07 o
   6   4   8     8460.31     8198.46     97.86 o
   8   4   8     3554.22     3478.87     56.28 o
  10   4   8      119.52       85.33     20.23 o
 -11   5   8       11.43       27.97     16.04 o
  -9   5   8       30.65       30.11     15.57 o
  -7   5   8      257.10      296.89     16.96 o
  -5   5   8      342.96      372.41     16.99 o
  -3   5   8     1808.25     1794.20     31.17 o
  -1   5   8        1.83        3.11      4.92 o
   1   5   8      292.68      277.70     12.06 o
   3   5   8       10.47       24.84      8.13 o
   5   5   8      105.84      102.37     11.81 o
   7   5   8      304.27      329.82     21.21 o
   9   5   8       29.74       25.02     13.55 o
 -10   6   8     1077.28     1270.11     45.31 o
  -8   6   8     1026.51     1081.48     39.30 o
  -6   6   8        7.44        0.00      8.84 o
  -4   6   8     1564.01     1499.70     37.79 o
  -2   6   8     3595.07     3242.69     46.14 o
   0   6   8     1694.54     1389.30     26.32 o
   2   6   8      567.49      544.96     19.72 o
   4   6   8     1439.60     1367.85     29.71 o
   6   6   8     1165.49     1079.09     37.38 o
   8   6   8      154.41      188.57     18.13 o
  10   6   8       39.03       55.69     16.48 o
 -11   7   8      253.45      267.80     75.22 o
  -9   7   8       21.58        0.00     14.68 o
  -7   7   8      483.34      468.37     23.66 o
  -5   7   8     7828.51     7688.67    112.79 o
  -3   7   8     1358.02     1352.45     28.70 o
  -1   7   8       38.93       55.50     10.04 o
   1   7   8     2142.12     2065.25     34.93 o
   3   7   8     7077.34     7238.32     88.03 o
   5   7   8      724.34      734.04     24.56 o
   7   7   8       18.29       18.88     12.21 o
   9   7   8      375.92      443.77     32.42 o
 -10   8   8       83.93       56.95     31.56 o
  -8   8   8       96.43      132.20     27.33 o
  -6   8   8      448.22      474.32     25.79 o
  -4   8   8        0.09       11.83     11.85 o
  -2   8   8       90.05       96.30     16.56 o
   0   8   8      292.21      373.26     21.79 o
   2   8   8      203.45      247.44     16.95 o
   4   8   8      130.76      130.80     14.71 o
   6   8   8      147.38      147.61     16.72 o
   8   8   8       47.07       18.95     15.45 o
  -9   9   8       62.45       27.80     29.72 o
  -7   9   8      879.06      925.13     44.10 o
  -5   9   8     2366.60     2231.14     48.59 o
  -3   9   8     1233.16     1215.33     30.47 o
  -1   9   8       31.49       23.92     12.77 o
   1   9   8      608.70      657.67     28.60 o
   3   9   8     5220.10     5336.90     85.81 o
   5   9   8     1185.71     1282.41     33.96 o
   7   9   8       97.80       46.04     17.50 o
  -8  10   8       26.95      111.81     36.45 o
  -6  10   8        4.15       12.77     20.06 o
  -4  10   8      984.36      823.25     35.26 o
  -2  10   8      862.32      823.90     32.47 o
   0  10   8      121.68      158.95     20.77 o
   2  10   8      442.84      400.99     26.12 o
   4  10   8       14.47       43.24     16.81 o
   6  10   8      124.66      147.09     21.31 o
  -5  11   8        4.34       43.98     18.94 o
  -3  11   8      483.64      479.07     80.73 o
  -1  11   8        2.08       18.13     15.67 o
   1  11   8       34.10        9.81     15.98 o
   3  11   8       64.39       87.79     19.71 o
   5  11   8      341.38      319.32     39.96 o
  -4  12   8      148.39      165.35     64.07 o
  -2  12   8        2.36        4.26     20.12 o
   0  12   8      764.22      642.16     34.59 o
   2  12   8        1.41        0.00     22.25 o
 -11   1   9       56.11       77.01     17.95 o
  -9   1   9      395.50      390.10     22.32 o
  -7   1   9     3121.74     2839.65     50.21 o
  -5   1   9     4294.78     4205.59     55.36 o
  -3   1   9     1068.61      805.98     15.71 o
  -1   1   9      144.98      402.52     24.32 o
   1   1   9    13981.72    13166.55    142.58 o
   3   1   9     9478.37     9809.70    104.92 o
   5   1   9       57.65       34.65      8.31 o
   7   1   9       51.04       63.01     17.64 o
   9   1   9      863.52      882.47     36.47 o
  11   1   9      852.55      949.57     75.75 o
 -12   2   9      619.52      671.07     48.13 o
 -10   2   9      950.51     1054.34     35.49 o
  -8   2   9       25.98        1.43      9.58 o
  -6   2   9     1501.22     1288.95     26.69 o
  -4   2   9    14094.14    14066.59    149.56 o
  -2   2   9     8361.64     8051.50     87.85 o
   0   2   9     1916.63     1484.18     26.83 o
   2   2   9       18.41       61.51      6.13 o
   4   2   9     6456.46     5886.38     70.20 o
   6   2   9     9190.44     8921.21    102.95 o
   8   2   9      141.92      173.46     19.83 o
  10   2   9      143.29      231.87     25.11 o
 -11   3   9     1077.18      995.45     49.94 o
  -9   3   9     2003.92     2058.24     62.87 o
  -7   3   9     1532.43     1692.90     34.44 o
  -5   3   9     1223.94     1261.30     29.79 o
  -3   3   9     7192.92     8022.21     90.77 o
  -1   3   9      700.76      784.99     16.99 o
   1   3   9      299.74      497.80     14.82 o
   3   3   9        9.42        0.79      6.15 o
   5   3   9     1224.18     1402.39     28.55 o
   7   3   9       33.61       14.56     10.15 o
   9   3   9      717.98      662.27     36.52 o
 -12   4   9       13.44       37.50     38.24 o
 -10   4   9      782.27      715.69     31.11 o
  -8   4   9     2748.06     2859.66     48.51 o
  -6   4   9      326.44      373.16     16.38 o
  -4   4   9      546.07      812.90     20.49 o
  -2   4   9     4912.81     4836.78     55.42 o
   0   4   9     9806.17    10289.27    106.33 o
   2   4   9      840.54      774.38     18.84 o
   4   4   9        3.16       63.92      9.53 o
   6   4   9       93.67       80.55     12.80 o
   8   4   9     1642.12     1709.59     37.59 o
  10   4   9       22.43       68.61     23.94 o
 -11   5   9       45.57       94.36     21.79 o
  -9   5   9     1804.09     1815.98     43.68 o
  -7   5   9     3500.70     3534.86     62.17 o
  -5   5   9      144.99       97.62     11.05 o
  -3   5   9     1231.94      827.32     21.91 o
  -1   5   9     9267.60     9413.62     98.31 o
   1   5   9     4673.83     4929.99     60.06 o
   3   5   9        9.22        2.66      7.30 o
   5   5   9      217.14      153.59     13.77 o
   7   5   9     4365.73     4388.04     65.55 o
   9   5   9      607.14      642.15     31.16 o
 -10   6   9      276.56      259.40     37.92 o
  -8   6   9     1075.87     1042.76     43.03 o
  -6   6   9     2994.83     2973.71     49.46 o
  -4   6   9       56.48      117.17     11.44 o
  -2   6   9      822.39      930.48     39.26 o
   0   6   9     2280.93     2227.23     44.62 o
   2   6   9     4797.03     4843.99     62.25 o
   4   6   9        1.52        0.00      8.35 o
   6   6   9      107.96       91.81     13.74 o
   8   6   9     1083.63     1041.52     31.87 o
  -9   7   9       17.80       13.27     17.15 o
  -7   7   9      459.57      487.38     22.92 o
  -5   7   9      466.66      432.41     19.22 o
  -3   7   9     4618.89     4722.63     65.02 o
  -1   7   9       41.37       34.98      9.66 o
   1   7   9     1292.84     1450.82     47.90 o
   3   7   9     1703.51     1815.68     47.54 o
   5   7   9     3709.35     3789.94     63.39 o
   7   7   9        2.81        8.08     12.20 o
   9   7   9      188.56      115.99     20.73 o
 -10   8   9      151.17      178.08     72.71 o
  -8   8   9       86.83       28.18     17.38 o
  -6   8   9     1619.44     1646.06     37.27 o
  -4   8   9     4376.89     4320.39     70.07 o
  -2   8   9      293.99      265.59     21.04 o
   0   8   9       68.37      107.69     15.46 o
   2   8   9     1494.07     1479.98     61.63 o
   4   8   9     4874.05     4950.94     70.27 o
   6   8   9        3.52        0.00     11.37 o
   8   8   9      269.21      124.41     22.31 o
  -9   9   9        2.24       14.60     45.17 o
  -7   9   9       52.55       79.00     19.85 o
  -5   9   9      747.11      832.35     30.58 o
  -3   9   9      999.25     1016.13     28.36 o
  -1   9   9      166.93      193.06     20.83 o
   1   9   9       71.83       69.91     15.66 o
   3   9   9      564.55      497.78     25.80 o
   5   9   9      607.09      634.81     26.06 o
   7   9   9       14.01        2.43     15.46 o
  -8  10   9      178.53      150.13     51.45 o
  -6  10   9     1288.33     1209.28     50.13 o
  -4  10   9      176.33       93.83     16.01 o
  -2  10   9      707.04      578.00     28.81 o
   0  10   9      744.96      613.46     29.53 o
   2  10   9      503.43      352.58     25.88 o
   4  10   9      432.49      390.27     25.60 o
   6  10   9      141.00      140.13     23.85 o
  -5  11   9       38.52       19.79     18.91 o
  -3  11   9       24.22       27.58     19.35 o
  -1  11   9     1395.92     1572.08     86.57 o
   1  11   9     1582.74     1723.28     63.05 o
   3  11   9      188.34      232.53     24.99 o
   5  11   9       58.37       15.69     24.74 o
  -4  12   9       20.51       97.88     63.63 o
  -2  12   9      870.58      825.80     49.08 o
   0  12   9      497.14      463.02     62.62 o
   2  12   9       94.14       22.64     22.43 o
 -12   0  10      660.17      614.91     45.72 o
 -10   0  10      483.37      466.29     37.04 o
  -8   0  10       73.95       84.39     28.71 o
  -6   0  10     4308.99     3847.63     80.19 o
  -4   0  10     2729.04     2805.97     69.79 o
  -2   0  10     3249.02     2816.43     55.55 o
   0   0  10     1264.57     1899.23     37.57 o
   2   0  10     5617.15     4899.89     82.33 o
   4   0  10     5660.27     5627.61     95.98 o
   6   0  10      365.46      340.71     30.11 o
   8   0  10        5.99        0.00     18.40 o
  10   0  10      243.53      275.73     48.39 o
 -11   1  10     3832.70     3469.19    111.12 o
  -9   1  10     1028.97     1099.06     35.25 o
  -7   1  10      323.15      440.09     26.87 o
  -5   1  10      634.43      525.84     16.89 o
  -3   1  10    12759.36    14615.04    144.12 o
  -1   1  10     1704.34     1467.67     23.87 o
   1   1  10      976.05      625.15     23.88 o
   3   1  10     1607.37     1573.64     30.21 o
   5   1  10     2155.92     2391.91     37.88 o
   7   1  10      785.40      843.42     33.85 o
   9   1  10      388.95      335.30     26.68 o
 -12   2  10      513.59      392.00     32.32 o
 -10   2  10      468.53      310.78     22.79 o
  -8   2  10     1623.57     1655.24     56.96 o
  -6   2  10     2867.82     3177.75     47.13 o
  -4   2  10     1855.28     2274.99     35.06 o
  -2   2  10     3364.06     4376.30     47.25 o
   0   2  10    11131.23    12018.47    121.83 o
   2   2  10     8594.28     9827.09     97.57 o
   4   2  10     1239.55     1361.15     29.52 o
   6   2  10     4102.73     4451.01     70.33 o
   8   2  10     1278.12     1194.52     56.82 o
  10   2  10      907.26      853.37     42.60 o
 -11   3  10      285.65      440.44     45.49 o
  -9   3  10     3672.85     3549.36     73.19 o
  -7   3  10     3916.04     3882.90     57.35 o
  -5   3  10     2824.85     2457.83     39.09 o
  -3   3  10     1282.93      950.22     42.29 o
  -1   3  10    11514.22    11168.42    122.30 o
   1   3  10     4678.75     4830.48    104.88 o
   3   3  10      512.66      332.90     13.69 o
   5   3  10     2260.97     1924.00     34.91 o
   7   3  10     2902.22     3083.28     50.42 o
   9   3  10     1410.47     1284.99     48.58 o
 -12   4  10        1.42       39.27     40.75 o
 -10   4  10       79.91       93.98     16.97 o
  -8   4  10      825.78      873.88     28.34 o
  -6   4  10      861.63      771.73     23.17 o
  -4   4  10      468.42      335.77     14.62 o
  -2   4  10     4519.31     4217.21     54.73 o
   0   4  10      723.24      682.62     17.90 o
   2   4  10      133.47       83.75      9.10 o
   4   4  10     1795.61     1498.29     29.59 o
   6   4  10      439.68      459.24     28.67 o
   8   4  10     1210.12     1308.58     33.84 o
  10   4  10      132.06      171.46     34.64 o
 -11   5  10      358.63      225.92     52.78 o
  -9   5  10        0.39        0.00     12.18 o
  -7   5  10      336.62      307.72     21.48 o
  -5   5  10      123.21      127.94     11.95 o
  -3   5  10     2629.65     2725.69     41.82 o
  -1   5  10       10.87        7.42      6.78 o
   1   5  10     2017.26     2335.93     36.07 o
   3   5  10      400.15      475.94     21.54 o
   5   5  10     3452.24     3727.31     56.01 o
   7   5  10      697.90      725.25     27.03 o
   9   5  10      219.41      173.68     20.28 o
 -10   6  10      760.99      714.25     36.22 o
  -8   6  10       43.51       55.10     13.65 o
  -6   6  10       96.39       88.69     18.59 o
  -4   6  10     3860.32     3783.12     55.75 o
  -2   6  10     2987.47     2735.03     46.56 o
   0   6  10      488.24      387.67     19.55 o
   2   6  10     2170.88     1880.64     59.56 o
   4   6  10     1449.44     1466.02     31.92 o
   6   6  10      669.28      664.56     27.32 o
   8   6  10       26.17        8.78     12.87 o
  -9   7  10        3.79        0.00     22.54 o
  -7   7  10     1459.97     1568.01     40.73 o
  -5   7  10     1908.18     1963.04     38.98 o
  -3   7  10       96.34      118.02     12.14 o
  -1   7  10      265.20      213.80     17.28 o
   1   7  10     2968.85     2823.08     62.77 o
   3   7  10      864.75      953.07     28.94 o
   5   7  10      313.95      431.72     25.12 o
   7   7  10       41.45       46.07     13.97 o
  -8   8  10       54.71       48.03     19.56 o
  -6   8  10      156.28      147.76     25.44 o
  -4   8  10       59.63       54.68     12.04 o
  -2   8  10      229.80      265.74     20.01 o
   0   8  10      169.39      167.77     17.21 o
   2   8  10      636.04      641.78     27.82 o
   4   8  10      438.81      428.81     21.34 o
   6   8  10        1.15        9.36     12.71 o
   8   8  10      391.07      421.07     34.18 o
  -7   9  10       11.17        0.00     24.45 o
  -5   9  10      367.70      316.35     21.89 o
  -3   9  10        2.92        0.00     13.47 o
  -1   9  10       83.44       69.05     16.92 o
   1   9  10     1147.93     1129.90     61.36 o
   3   9  10      264.27      314.07     24.06 o
   5   9  10       14.25       11.52     13.87 o
   7   9  10       16.24       22.66     17.94 o
  -6  10  10      313.01      426.53     31.24 o
  -4  10  10      812.97      783.53     51.77 o
  -2  10  10     1066.28      958.68     46.26 o
   0  10  10      487.06      598.24     30.31 o
   2  10  10      108.38      152.43     29.33 o
   4  10  10      807.52      852.78     45.70 o
  -5  11  10        2.51        3.06     25.98 o
  -3  11  10     1520.73     1317.30     70.64 o
  -1  11  10      467.12      501.39     30.30 o
   1  11  10      653.92      515.03     30.59 o
   3  11  10       38.16       38.61     21.60 o
  -2  12  10      271.21      358.89     38.87 o
   0  12  10      454.24      417.17     39.87 o
 -11   1  11      310.40      306.70     25.26 o
  -9   1  11     1313.38     1300.60     41.20 o
  -7   1  11     5587.90     5362.61     82.19 o
  -5   1  11     4426.50     4162.81     63.89 o
  -3   1  11      265.57      159.17      9.87 o
  -1   1  11     4725.43     4208.58     49.22 o
   1   1  11     4724.41     4561.53     47.82 o
   3   1  11     1257.79     1213.88     30.36 o
   5   1  11      413.36      363.33     15.84 o
   7   1  11      812.69      773.74     31.48 o
   9   1  11     1572.73     1642.19     49.21 o
 -12   2  11       95.39      118.61     26.11 o
 -10   2  11     1042.70     1099.79     37.98 o
  -8   2  11      129.18      134.49     15.25 o
  -6   2  11       63.73      108.06     10.86 o
  -4   2  11     3316.32     2844.31     44.73 o
  -2   2  11     5373.01     5733.76     59.93 o
   0   2  11      842.28      614.33     15.18 o
   2   2  11      120.66       42.10      7.28 o
   4   2  11     2684.92     2680.90     48.52 o
   6   2  11     1500.64     1470.35     52.24 o
   8   2  11       34.80       73.44     17.41 o
  10   2  11        3.73        0.00     31.08 o
 -11   3  11     2360.85     2300.05     58.43 o
  -9   3  11       51.93       54.34     14.17 o
  -7   3  11     2618.26     2621.57     44.80 o
  -5   3  11      383.13      361.91     19.89 o
  -3   3  11     5567.45     6348.05     76.22 o
  -1   3  11     2569.14     2713.72     39.41 o
   1   3  11      548.78      908.86     23.76 o
   3   3  11      583.36      595.07     18.15 o
   5   3  11     5250.47     5265.78     68.90 o
   7   3  11        0.67        0.00     10.78 o
   9   3  11      817.47      661.99     52.16 o
 -10   4  11       27.58        7.56     14.25 o
  -8   4  11      158.53      167.41     15.09 o
  -6   4  11      318.21      317.24     16.51 o
  -4   4  11      529.15      500.64     17.58 o
  -2   4  11      766.48      621.66     17.58 o
   0   4  11     7377.39     7466.31     82.28 o
   2   4  11     4278.87     4154.76     54.37 o
   4   4  11        8.98       21.11     10.08 o
   6   4  11      463.45      503.98     21.03 o
   8   4  11      227.12      218.67     23.58 o
 -11   5  11       13.73       42.14     33.51 o
  -9   5  11      132.70      131.35     16.14 o
  -7   5  11     3163.09     3130.90     52.78 o
  -5   5  11     3897.33     4033.15     58.86 o
  -3   5  11     1421.68     1189.58     41.96 o
  -1   5  11      563.63      481.03     21.29 o
   1   5  11     1417.46     1441.27     29.63 o
   3   5  11     4968.65     4690.96     68.28 o
   5   5  11     1599.89     1746.62     36.11 o
   7   5  11       95.00      109.08     15.05 o
   9   5  11      524.07      392.29     63.79 o
 -10   6  11      460.82      347.48     31.91 o
  -8   6  11     1411.28     1381.60     35.64 o
  -6   6  11     3492.58     3620.35     57.54 o
  -4   6  11      356.70      380.51     17.38 o
  -2   6  11     2518.89     2961.57     55.78 o
   0   6  11     3721.16     3570.75     67.82 o
   2   6  11     1518.37     1671.90     36.72 o
   4   6  11     2259.47     2255.01     41.24 o
   6   6  11      365.80      323.16     19.82 o
   8   6  11     1448.57     1340.36     43.12 o
  -9   7  11       10.83        4.56     17.46 o
  -7   7  11      643.68      601.92     24.87 o
  -5   7  11      120.34      168.82     15.16 o
  -3   7  11     4585.97     4549.89     68.42 o
  -1   7  11        6.38       22.98     11.76 o
   1   7  11     3784.10     3728.16     67.27 o
   3   7  11      150.00      174.70     15.11 o
   5   7  11     1392.34     1261.12     32.98 o
   7   7  11       56.07       90.34     15.55 o
  -8   8  11      835.55      884.49     49.47 o
  -6   8  11      312.85      393.74     21.30 o
  -4   8  11      928.52      892.31     26.71 o
  -2   8  11     1196.54     1215.54     48.66 o
   0   8  11     1073.81      929.77     43.58 o
   2   8  11     1992.14     2059.28     49.50 o
   4   8  11      267.03      300.16     20.70 o
   6   8  11      332.94      354.96     22.01 o
  -7   9  11      182.83       99.48     22.13 o
  -5   9  11        1.73        0.00     15.33 o
  -3   9  11     3013.94     2913.90     63.28 o
  -1   9  11      934.72      898.66     43.60 o
   1   9  11      184.28      170.44     21.46 o
   3   9  11      491.21      643.81     31.54 o
   5   9  11      842.68      787.08     31.40 o
  -6  10  11      724.46      625.72     33.13 o
  -4  10  11      306.34      233.79     23.72 o
  -2  10  11      241.09      183.91     32.76 o
   0  10  11     1562.79     1481.51    101.19 o
   2  10  11     1119.77     1000.17     45.87 o
   4  10  11      252.75      148.18     25.40 o
  -5  11  11       13.57       33.44     32.26 o
  -3  11  11        3.11        4.26     17.90 o
  -1  11  11      800.75      917.94     38.85 o
   1  11  11      539.07      572.85     33.05 o
   3  11  11       22.30       35.45     23.81 o
 -12   0  12       42.09       96.17     27.78 o
 -10   0  12     5099.31     5101.87    220.19 o
  -8   0  12     2305.97     2218.24     72.44 o
  -6   0  12      694.17      879.94     40.12 o
  -4   0  12      266.47      217.32     19.82 o
  -2   0  12    12548.23    13157.35    211.56 o
   0   0  12    10587.32    10619.97    156.47 o
   2   0  12       33.68        0.00     10.07 o
   4   0  12     1256.74     1058.78     33.40 o
   6   0  12     3638.14     3729.48     99.61 o
   8   0  12      599.15      576.11     43.63 o
  10   0  12       98.23      103.93     54.48 o
 -11   1  12      610.90      602.54     31.75 o
  -9   1  12     1417.79     1453.35     46.52 o
  -7   1  12       66.42      123.37     15.51 o
  -5   1  12       72.72       56.68      9.52 o
  -3   1  12     8221.48     8705.49    101.38 o
  -1   1  12     4649.57     4727.27     55.12 o
   1   1  12      868.44     1218.51     19.84 o
   3   1  12       94.55       74.47     20.32 o
   5   1  12     5502.40     5261.35     75.00 o
   7   1  12      696.62      696.99     30.86 o
   9   1  12      209.22      188.60     24.11 o
 -12   2  12       17.08       70.86     25.02 o
 -10   2  12      441.25      394.66     26.35 o
  -8   2  12     1428.47     1428.93     37.24 o
  -6   2  12     3648.41     3759.01     58.48 o
  -4   2  12     1547.01     1842.90     31.77 o
  -2   2  12      588.19     1001.11     29.27 o
   0   2  12     9971.39    10432.82     96.66 o
   2   2  12     7356.06     8045.92     97.16 o
   4   2  12      446.70      499.70     22.11 o
   6   2  12       15.22        6.14     13.35 o
   8   2  12     1283.32     1206.34     67.46 o
 -11   3  12       16.01        0.00     16.22 o
  -9   3  12       31.62       20.06     15.55 o
  -7   3  12     4412.91     4332.83     67.54 o
  -5   3  12     5441.84     5389.15     70.53 o
  -3   3  12     1540.36     1252.47     25.53 o
  -1   3  12      499.98      646.99     19.88 o
   1   3  12     5987.77     5681.67     66.17 o
   3   3  12     3618.67     3359.90     48.09 o
   5   3  12       38.19       34.46     10.09 o
   7   3  12      386.62      462.13     34.98 o
   9   3  12      827.03      674.37     49.40 o
 -10   4  12       25.60       28.55     15.38 o
  -8   4  12        3.19        0.00     11.66 o
  -6   4  12     1721.81     1767.99     35.54 o
  -4   4  12     3114.03     3036.03     49.69 o
  -2   4  12        9.18       15.30      7.57 o
   0   4  12        5.29        0.00      7.08 o
   2   4  12     1677.31     1656.42     30.68 o
   4   4  12       50.31       59.55     10.85 o
   6   4  12       32.22       49.74     12.43 o
   8   4  12       13.01        4.05     15.53 o
 -11   5  12      209.41       96.69     35.45 o
  -9   5  12        2.25        0.00     12.97 o
  -7   5  12     1342.90     1240.98     32.01 o
  -5   5  12      224.52      205.77     18.48 o
  -3   5  12     1828.85     1889.50     37.50 o
  -1   5  12       13.40        0.00      8.42 o
   1   5  12     7711.46     7862.07    104.89 o
   3   5  12      381.29      407.83     26.78 o
   5   5  12      360.68      332.31     18.67 o
   7   5  12       89.26       89.12     16.43 o
   9   5  12      118.20       55.09     33.78 o
 -10   6  12      701.62      811.03     51.62 o
  -8   6  12       12.58        9.01     12.26 o
  -6   6  12      602.13      684.95     29.69 o
  -4   6  12     1534.30     1768.29     35.36 o
  -2   6  12     2674.97     2456.74     50.35 o
   0   6  12      815.11      646.05     25.49 o
   2   6  12       63.91       52.71     12.68 o
   4   6  12     6001.96     6258.97     82.68 o
   6   6  12      626.74      664.38     25.82 o
   8   6  12       46.56       54.43     17.36 o
  -9   7  12      711.90      792.79     63.60 o
  -7   7  12      958.64      938.73     38.84 o
  -5   7  12      417.01      448.10     20.88 o
  -3   7  12      153.43      166.42     13.93 o
  -1   7  12     1604.61     1505.59     39.66 o
   1   7  12     3933.39     3884.25     73.94 o
   3   7  12     2030.32     2177.83     52.24 o
   5   7  12        5.75        0.00     11.72 o
   7   7  12      244.37      276.46     22.15 o
  -8   8  12        3.82        0.00     15.42 o
  -6   8  12       20.34       38.17     13.19 o
  -4   8  12        2.28        1.33     11.06 o
  -2   8  12      145.62      136.61     17.72 o
   0   8  12       12.93       35.20     13.91 o
   2   8  12     1432.54     1486.20     42.56 o
   4   8  12       96.77      104.44     17.47 o
   6   8  12       20.18        8.45     13.48 o
  -7   9  12      535.18      539.39     40.64 o
  -5   9  12       13.69        8.43     12.49 o
  -3   9  12      120.64      111.00     18.60 o
  -1   9  12     1326.78     1364.76     63.86 o
   1   9  12      500.68      537.72     47.07 o
   3   9  12      128.73       47.09     19.72 o
   5   9  12        4.09        0.00     15.74 o
  -6  10  12        8.31       31.83     19.20 o
  -4  10  12      104.96      124.14     20.21 o
  -2  10  12     1510.39     1487.28     77.40 o
   0  10  12      453.99      473.88     50.18 o
   2  10  12       84.62       64.09     20.15 o
   4  10  12      174.23      163.76     34.06 o
  -3  11  12      772.23      683.39     41.52 o
  -1  11  12       17.19       17.72     25.81 o
   1  11  12      210.50      161.75     27.55 o
 -11   1  13        2.49        1.75     15.44 o
  -9   1  13     2023.37     2028.98     51.52 o
  -7   1  13     1613.19     1559.06     50.78 o
  -5   1  13        5.52       19.13     10.25 o
  -3   1  13      924.77      857.03     20.66 o
  -1   1  13     9812.90     9828.21    102.68 o
   1   1  13     2147.06     2208.62     29.58 o
   3   1  13      247.55      293.46     16.00 o
   5   1  13      247.58      212.34     19.07 o
   7   1  13     1982.34     1879.38     49.04 o
   9   1  13      477.27      626.30     92.49 o
 -10   2  13     1129.06     1207.29     50.16 o
  -8   2  13      392.31      469.26     26.83 o
  -6   2  13      507.77      429.04     24.22 o
  -4   2  13     1764.57     1740.25     50.09 o
  -2   2  13     5532.89     5597.24     72.79 o
   0   2  13      889.92      892.62     22.17 o
   2   2  13      764.22      623.34     20.28 o
   4   2  13     1731.54     1576.93     30.97 o
   6   2  13      909.37      977.91     37.40 o
   8   2  13      222.25      329.95     26.50 o
 -11   3  13       60.17       50.29     21.89 o
  -9   3  13       62.75       57.88     16.53 o
  -7   3  13        1.54        1.29     11.68 o
  -5   3  13       11.28        0.96      8.65 o
  -3   3  13      580.18      598.20     18.45 o
  -1   3  13        0.70        0.00      5.98 o
   1   3  13      579.18      626.83     25.63 o
   3   3  13     1646.38     1568.55     30.84 o
   5   3  13     1877.66     1885.41     36.99 o
   7   3  13        5.91       18.13     16.34 o
   9   3  13       83.25       81.16     36.89 o
 -10   4  13       61.10        3.44     23.79 o
  -8   4  13        7.88       12.74     15.36 o
  -6   4  13     1897.46     2131.57     40.37 o
  -4   4  13     2428.81     2461.64     47.98 o
  -2   4  13       63.57       98.06     10.41 o
   0   4  13      732.37      854.32     24.25 o
   2   4  13     4531.69     4368.59     71.29 o
   4   4  13     5649.35     5763.67     75.25 o
   6   4  13        1.32        1.83     11.14 o
   8   4  13       31.66        0.00     14.74 o
  -9   5  13       72.82       26.49     15.88 o
  -7   5  13      903.77      867.89     28.20 o
  -5   5  13     6642.53     6453.11     84.75 o
  -3   5  13      143.12      165.39     12.82 o
  -1   5  13       15.37       26.20      9.77 o
   1   5  13     5538.97     5390.56     86.81 o
   3   5  13     4024.48     4228.92     59.80 o
   5   5  13        5.05        0.00     10.97 o
   7   5  13       64.86       36.51     13.73 o
 -10   6  13      239.48      173.10     33.35 o
  -8   6  13      210.41      211.87     19.03 o
  -6   6  13     2218.17     2326.08     57.21 o
  -4   6  13      223.02      231.99     15.78 o
  -2   6  13       23.99       11.96      7.47 o
   0   6  13      105.55       87.36     14.65 o
   2   6  13      928.19     1080.78     33.98 o
   4   6  13       15.99        3.11     11.05 o
   6   6  13      558.53      515.22     24.26 o
   8   6  13      382.69      416.56     33.43 o
  -9   7  13      320.95      345.32     28.94 o
  -7   7  13       12.26       21.03     14.16 o
  -5   7  13      213.50      210.77     17.30 o
  -3   7  13     1361.43     1303.45     30.66 o
  -1   7  13      794.99      855.13     31.88 o
   1   7  13        1.75       14.19     12.97 o
   3   7  13      552.68      542.10     28.06 o
   5   7  13      358.51      346.62     21.07 o
   7   7  13      147.53      130.80     20.39 o
  -8   8  13     1481.32     1496.27     54.31 o
  -6   8  13       98.81       34.77     13.75 o
  -4   8  13        7.09       30.25     12.45 o
  -2   8  13     2825.35     2582.59     57.12 o
   0   8  13     1910.96     1808.85     51.54 o
   2   8  13       44.71       37.77     18.15 o
   4   8  13       25.80       50.90     17.15 o
   6   8  13     1608.35     1572.05     57.90 o
  -7   9  13      130.84       97.92     20.63 o
  -5   9  13       88.79       68.50     15.05 o
  -3   9  13      527.21      511.12     28.73 o
  -1   9  13     1689.33     1609.15     58.96 o
   1   9  13       75.99       64.40     20.94 o
   3   9  13      425.69      391.29     27.30 o
   5   9  13     1108.04     1110.55     65.31 o
  -6  10  13      135.92       87.75     21.86 o
  -4  10  13      264.35      202.28     33.22 o
  -2  10  13       80.36       51.11     19.33 o
   0  10  13      411.95      412.95     33.90 o
   2  10  13      370.09      380.67     43.53 o
  -3  11  13      184.69      232.80     43.40 o
   1  11  13      130.34      186.24     35.68 o
 -10   0  14     3332.67     3283.98    102.07 o
  -8   0  14     3370.67     3131.62     92.70 o
  -6   0  14      422.13      414.35     31.68 o
  -4   0  14       32.39        7.01     12.92 o
  -2   0  14     9010.01     9734.99    165.87 o
   0   0  14    12335.74    12714.89    184.56 o
   2   0  14      310.24      459.80     19.43 o
   4   0  14      685.35      568.56     35.76 o
   6   0  14     5435.25     5169.82    124.11 o
   8   0  14     1092.15     1037.46     57.99 o
 -11   1  14       97.79       57.84     19.22 o
  -9   1  14     1527.59     1371.92     42.88 o
  -7   1  14       57.62       67.34     14.56 o
  -5   1  14      102.05      168.74     16.73 o
  -3   1  14     1665.96     1668.86     36.07 o
  -1   1  14      939.90     1070.07     50.83 o
   1   1  14       46.30       21.82      6.78 o
   3   1  14        2.34        0.00      6.87 o
   5   1  14     1305.59     1267.70     37.32 o
   7   1  14      960.03      873.92     38.40 o
   9   1  14       17.43        0.00     28.06 o
 -10   2  14        0.33       13.14     15.67 o
  -8   2  14       76.84       69.47     16.51 o
  -6   2  14      283.67      291.91     18.68 o
  -4   2  14        5.14        5.07      8.80 o
  -2   2  14      264.41      319.97     14.16 o
   0   2  14        1.76       10.71      6.40 o
   2   2  14      477.15      576.47     20.45 o
   4   2  14      396.45      396.95     17.38 o
   6   2  14       23.17        4.25     13.79 o
   8   2  14       46.67       44.33     17.32 o
 -11   3  14      197.27      248.25     35.13 o
  -9   3  14      152.70       76.47     18.02 o
  -7   3  14      941.18      941.74     31.08 o
  -5   3  14     6023.15     6156.81     80.01 o
  -3   3  14     1202.57     1157.32     25.78 o
  -1   3  14      818.66      629.10     30.15 o
   1   3  14      703.52      705.69     33.19 o
   3   3  14     4376.22     4393.99     63.70 o
   5   3  14      858.26      883.31     28.23 o
   7   3  14      130.95       56.19     19.61 o
 -10   4  14       31.78        0.00     16.16 o
  -8   4  14       47.34       59.83     15.22 o
  -6   4  14     5396.17     5566.93     77.00 o
  -4   4  14     3550.90     3558.32     53.34 o
  -2   4  14      178.27      247.10     20.37 o
   0   4  14     1286.48     1197.33     32.60 o
   2   4  14     4176.77     4221.96     67.61 o
   4   4  14     1659.54     1711.18     39.34 o
   6   4  14      243.35      153.76     17.15 o
   8   4  14        3.94        0.00     30.93 o
  -9   5  14        0.98        2.73     15.24 o
  -7   5  14       40.87       42.73     12.91 o
  -5   5  14      178.78      194.20     20.02 o
  -3   5  14     2068.70     2067.62     37.80 o
  -1   5  14      354.06      352.94     20.02 o
   1   5  14       33.07       31.04     12.85 o
   3   5  14       59.26       66.88     12.65 o
   5   5  14       25.25       39.45     12.87 o
   7   5  14       38.06       25.86     14.26 o
 -10   6  14      127.06      163.18     34.39 o
  -8   6  14      538.10      608.07     33.79 o
  -6   6  14      447.40      517.07     33.36 o
  -4   6  14     1213.31     1178.61     31.73 o
  -2   6  14        6.30        2.61     12.10 o
   0   6  14       17.83        9.97     13.47 o
   2   6  14     3222.85     3208.59     63.37 o
   4   6  14      344.68      404.55     24.51 o
   6   6  14      113.38      143.86     17.21 o
  -9   7  14      307.08      309.07     51.17 o
  -7   7  14       38.28       37.56     14.94 o
  -5   7  14      303.61      223.16     17.80 o
  -3   7  14      772.43      789.45     31.18 o
  -1   7  14     2832.54     2742.86     58.82 o
   1   7  14      161.85      206.42     22.44 o
   3   7  14      138.50      124.09     22.00 o
   5   7  14      217.67      203.02     25.38 o
  -8   8  14        7.16       26.73     18.57 o
  -6   8  14        0.69        0.00     12.83 o
  -4   8  14      834.01      769.92     33.25 o
  -2   8  14      248.89      280.92     23.14 o
   0   8  14       70.89       46.75     16.53 o
   2   8  14       81.31       85.50     22.08 o
   4   8  14      106.83      136.18     20.15 o
  -7   9  14      236.59      283.25     37.64 o
  -5   9  14      105.34       93.95     23.70 o
  -3   9  14      212.56      249.54     31.01 o
  -1   9  14     2365.70     2232.60     60.17 o
   1   9  14       88.14      129.58     20.48 o
   3   9  14       22.85        0.00     20.55 o
  -4  10  14      184.18      272.27     59.36 o
  -2  10  14      717.54      745.66     60.65 o
   0  10  14      356.36      314.12     33.61 o
   2  10  14       30.08       48.14     31.20 o
 -11   1  15      245.94      288.87     93.89 o
  -9   1  15     1428.51     1432.48     44.73 o
  -7   1  15      193.17      224.15     19.98 o
  -5   1  15        4.15        0.00     10.40 o
  -3   1  15     2391.54     2448.96     66.41 o
  -1   1  15     1215.50     1266.45     30.89 o
   1   1  15      152.18      149.38     11.74 o
   3   1  15        8.04        2.79      9.81 o
   5   1  15      654.39      702.49     30.02 o
   7   1  15     1377.53     1358.30     48.75 o
 -10   2  15      363.15      413.85     28.14 o
  -8   2  15     1370.85     1526.40     45.08 o
  -6   2  15      676.00      662.68     26.79 o
  -4   2  15      607.70      610.34     22.14 o
  -2   2  15     5361.19     5244.24     77.96 o
   0   2  15     4350.66     4510.52     63.14 o
   2   2  15      798.71      839.66     25.19 o
   4   2  15      355.54      359.49     24.44 o
   6   2  15      682.10      683.24     32.15 o
   8   2  15      505.38      558.37     56.51 o
  -9   3  15       63.94       54.83     22.32 o
  -7   3  15      493.95      527.16     25.69 o
  -5   3  15        0.61        1.84     10.62 o
  -3   3  15      554.26      630.98     20.55 o
  -1   3  15      705.87      616.91     22.68 o
   1   3  15      863.85      854.61     28.74 o
   3   3  15      192.33      189.96     15.50 o
   5   3  15      188.59      134.78     15.06 o
   7   3  15       46.38       19.25     15.47 o
 -10   4  15        1.20        8.91     19.46 o
  -8   4  15      144.99       95.84     17.90 o
  -6   4  15     2706.22     2494.72     68.11 o
  -4   4  15     1753.62     1898.47     36.78 o
  -2   4  15     1075.56     1086.18     27.85 o
   0   4  15        9.62        0.00     11.09 o
   2   4  15     2625.14     2538.42     56.22 o
   4   4  15     1718.15     1743.99     57.34 o
   6   4  15      116.69       37.78     14.71 o
  -9   5  15      263.41      143.04     25.53 o
  -7   5  15      398.84      458.41     31.43 o
  -5   5  15     3802.48     3922.11     64.53 o
  -3   5  15      895.66      885.98     28.05 o
  -1   5  15      386.32      338.56     21.18 o
   1   5  15      954.98     1066.19     41.85 o
   3   5  15     3492.39     3574.69     63.72 o
   5   5  15       84.66       96.37     15.22 o
   7   5  15      114.89       32.90     20.91 o
  -8   6  15        1.00        5.22     15.02 o
  -6   6  15      315.04      304.98     19.90 o
  -4   6  15      925.29      995.58     30.24 o
  -2   6  15      190.98      138.38     17.64 o
   0   6  15      320.92      354.43     33.82 o
   2   6  15      450.60      520.41     27.03 o
   4   6  15      181.95      140.87     20.47 o
   6   6  15      100.84      131.66     19.81 o
  -7   7  15      451.56      493.51     25.25 o
  -5   7  15      184.41      128.24     15.98 o
  -3   7  15        4.71       11.22     14.30 o
  -1   7  15     2072.71     1940.24     49.44 o
   1   7  15      724.88      722.06     32.73 o
   3   7  15        5.61       13.90     15.67 o
   5   7  15        0.40       12.16     17.93 o
  -6   8  15       12.16        0.00     12.81 o
  -4   8  15       97.18       38.27     17.46 o
  -2   8  15     2877.44     2747.99     71.17 o
   0   8  15     1947.62     1759.94     48.59 o
   2   8  15      750.55      639.89     37.57 o
   4   8  15        5.56        0.00     24.59 o
  -5   9  15      119.37       59.28     23.27 o
  -3   9  15      640.67      759.61     38.72 o
  -1   9  15     1036.24      978.69     41.38 o
   1   9  15       50.35       39.99     18.91 o
   3   9  15        5.75       39.60     28.70 o
  -4  10  15      140.19      145.42     35.08 o
  -2  10  15       31.18       79.72     37.94 o
   0  10  15       16.98       25.27     69.09 o
 -10   0  16     1334.03     1238.12     68.50 o
  -8   0  16     1685.56     1663.23     66.92 o
  -6   0  16       22.07        0.00     16.18 o
  -4   0  16      176.67      113.76     22.17 o
  -2   0  16    14909.58    14984.80    296.34 o
   0   0  16     5313.16     5313.43    280.74 o
   2   0  16        5.34        2.66     18.20 o
   4   0  16     1047.69      895.56     99.74 o
   6   0  16     2049.21     1871.41     70.88 o
   8   0  16     1558.67     1654.20    124.16 o
  -9   1  16      875.20      794.46     40.48 o
  -7   1  16     1871.08     1976.92     50.35 o
  -5   1  16       36.13       35.80     13.17 o
  -3   1  16     1570.99     1719.24     39.03 o
  -1   1  16     3622.73     3807.22     63.11 o
   1   1  16      724.24      784.09     22.18 o
   3   1  16      465.57      419.18     20.76 o
   5   1  16        1.58        4.37     14.33 o
   7   1  16      495.17      458.78     29.56 o
 -10   2  16      194.02      266.88     43.52 o
  -8   2  16      373.22      390.33     32.30 o
  -6   2  16       26.93        9.38     13.04 o
  -4   2  16     3232.63     3545.40     90.16 o
  -2   2  16      857.77      802.64     42.80 o
   0   2  16      489.01      529.28     34.36 o
   2   2  16      422.62      445.62     22.99 o
   4   2  16     1604.49     1541.97     38.61 o
   6   2  16      259.71      203.70     22.61 o
  -9   3  16       31.16        0.00     16.62 o
  -7   3  16      463.71      573.25     30.03 o
  -5   3  16     4480.35     4496.82     76.53 o
  -3   3  16      651.41      675.86     22.55 o
  -1   3  16     1175.67     1174.98     37.30 o
   1   3  16      478.37      499.12     23.92 o
   3   3  16     2114.75     2243.72     42.97 o
   5   3  16      180.99      276.16     23.16 o
   7   3  16       97.73       43.39     26.12 o
 -10   4  16        3.84        0.00     32.92 o
  -8   4  16       12.71        2.67     15.98 o
  -6   4  16      857.99      899.32     32.28 o
  -4   4  16     1321.25     1362.98     31.43 o
  -2   4  16      179.73      147.74     13.87 o
   0   4  16       31.25        8.43     12.04 o
   2   4  16     2939.23     3095.23     57.67 o
   4   4  16      647.96      705.79     28.27 o
   6   4  16       91.71       89.31     18.86 o
  -9   5  16       96.92       82.92     22.08 o
  -7   5  16       56.02       71.59     17.83 o
  -5   5  16        7.07        0.00     11.28 o
  -3   5  16      182.66      192.72     14.90 o
  -1   5  16       36.37       26.90     20.27 o
   1   5  16      180.03      125.41     17.66 o
   3   5  16       59.14       50.76     15.59 o
   5   5  16       86.60       51.22     14.19 o
  -8   6  16      669.09      615.52     31.35 o
  -6   6  16      421.61      448.82     22.89 o
  -4   6  16        3.90       24.41     13.15 o
  -2   6  16      497.56      579.15     44.83 o
   0   6  16     1854.19     1995.07     54.03 o
   2   6  16      225.28      208.18     20.88 o
   4   6  16       10.27       18.99     16.05 o
   6   6  16      197.28      230.66     23.64 o
  -7   7  16        7.19        0.00     13.96 o
  -5   7  16      121.55      124.95     16.76 o
  -3   7  16     1258.72     1354.69     60.69 o
  -1   7  16     1565.03     1711.91     47.61 o
   1   7  16       79.13      130.28     22.32 o
   3   7  16       50.91       94.99     22.43 o
   5   7  16      737.19      689.38     53.90 o
  -6   8  16        1.65        0.00     14.33 o
  -4   8  16       48.97       10.75     16.05 o
  -2   8  16       39.00       36.82     17.39 o
   0   8  16       27.94       49.74     17.17 o
   2   8  16      116.98      176.43     25.62 o
   4   8  16      207.15      187.76     37.17 o
  -5   9  16        1.04        0.00     25.19 o
  -3   9  16      193.73      191.01     40.30 o
  -1   9  16      699.89      625.43     67.28 o
   1   9  16      546.54      756.12    120.98 o
  -9   1  17      398.69      346.67     26.52 o
  -7   1  17      369.46      462.32     48.24 o
  -5   1  17      617.17      657.35     28.44 o
  -3   1  17     2070.10     2160.85     72.79 o
  -1   1  17     1436.56     1463.90     36.97 o
   1   1  17       82.15       74.55     12.02 o
   3   1  17        4.76        0.00     12.85 o
   5   1  17      739.12      737.81     35.61 o
   7   1  17      210.39      234.17     41.84 o
 -10   2  17       81.60       96.26     31.20 o
  -8   2  17      337.33      312.04     25.48 o
  -6   2  17      531.35      576.76     28.94 o
  -4   2  17      436.83      453.73     22.91 o
  -2   2  17       78.60       97.42     15.68 o
   0   2  17     2889.24     3057.38     79.33 o
   2   2  17     2959.75     3020.61     52.46 o
   4   2  17       87.11      109.47     18.13 o
   6   2  17      205.12      240.95     25.37 o
  -9   3  17      271.65      308.30     30.83 o
  -7   3  17     1312.23     1170.37     40.91 o
  -5   3  17       62.81       43.39     14.09 o
  -3   3  17      861.19      823.31     26.20 o
  -1   3  17     1152.55     1245.58     48.28 o
   1   3  17     1834.39     1873.11     45.07 o
   3   3  17      229.40      193.60     18.38 o
   5   3  17      144.18      122.86     20.09 o
  -8   4  17        1.12        0.00     15.91 o
  -6   4  17      109.48      114.81     18.21 o
  -4   4  17      580.11      571.17     24.41 o
  -2   4  17      414.23      486.91     23.93 o
   0   4  17        7.70       25.79     14.02 o
   2   4  17     1013.95     1041.28     35.64 o
   4   4  17     1249.60     1319.75     40.35 o
   6   4  17        3.20       22.92     21.19 o
  -9   5  17      145.37      229.97     36.97 o
  -7   5  17      369.88      428.96     26.77 o
  -5   5  17      891.94      833.71     38.13 o
  -3   5  17     1156.99     1194.55     37.17 o
  -1   5  17      312.81      432.59     24.65 o
   1   5  17      105.52      107.70     18.80 o
   3   5  17      922.76      993.07     50.69 o
   5   5  17      317.10      402.27     27.68 o
  -8   6  17      352.07      248.45     32.63 o
  -6   6  17       84.71       36.86     15.44 o
  -4   6  17     1824.23     1725.97     43.56 o
  -2   6  17      846.25      801.20     32.64 o
   0   6  17      598.50      466.82     27.07 o
   2   6  17      152.74      187.63     20.92 o
   4   6  17      792.72      683.93     41.32 o
  -7   7  17      803.54      768.05     62.20 o
  -5   7  17      206.42      186.23     19.68 o
  -3   7  17      296.23      224.14     38.00 o
  -1   7  17     1376.38     1235.72     41.73 o
   1   7  17      901.56      800.99     36.93 o
   3   7  17      322.75      263.51     39.56 o
  -6   8  17      152.48      228.66     24.17 o
  -4   8  17      175.53      316.75     28.72 o
  -2   8  17      525.35      535.88     30.32 o
   0   8  17      342.84      360.82     26.84 o
   2   8  17        4.41        1.29     23.84 o
  -3   9  17       18.34        7.09     35.14 o
  -1   9  17      309.78      288.00     38.27 o
  -8   0  18      608.29      548.80     49.46 o
  -6   0  18      418.31      512.29     48.94 o
  -4   0  18      365.92      371.28     33.20 o
  -2   0  18      178.80      217.20     26.25 o
   0   0  18     1071.04     1156.67     43.36 o
   2   0  18     2087.29     2319.63     73.44 o
   4   0  18       85.36      128.90     27.47 o
   6   0  18       88.03       61.27     43.26 o
  -9   1  18      430.11      414.50     41.38 o
  -7   1  18     1503.33     1422.72     44.61 o
  -5   1  18       33.38       48.38     16.30 o
  -3   1  18      853.85      938.65     32.50 o
  -1   1  18      488.08      521.98     23.22 o
   1   1  18     1332.49     1268.82     34.49 o
   3   1  18       14.20       16.43     14.59 o
   5   1  18      215.91      117.38     19.46 o
  -8   2  18     1141.03      872.39     37.86 o
  -6   2  18       81.01       24.11     16.10 o
  -4   2  18     1398.77     1331.77     37.28 o
  -2   2  18      319.74      341.77     32.60 o
   0   2  18     1064.95     1116.93     34.84 o
   2   2  18      145.19      127.05     18.66 o
   4   2  18     2445.73     2238.25     58.44 o
   6   2  18      120.28      109.44     28.53 o
  -9   3  18      170.66      243.51     50.42 o
  -7   3  18      212.60      289.98     25.31 o
  -5   3  18     2283.24     2420.91     53.08 o
  -3   3  18     2905.79     3157.79     60.13 o
  -1   3  18      607.55      719.63     35.90 o
   1   3  18      106.00      149.56     17.88 o
   3   3  18      788.59      851.79     33.75 o
   5   3  18      450.44      415.61     30.86 o
  -8   4  18       32.51       50.05     47.98 o
  -6   4  18      244.43      318.19     41.08 o
  -4   4  18       17.36       18.41     13.79 o
  -2   4  18      260.54      206.99     26.15 o
   0   4  18      553.85      635.11     37.39 o
   2   4  18      113.83      188.13     20.78 o
   4   4  18      105.95      103.67     21.17 o
  -7   5  18      516.15      415.07     28.04 o
  -5   5  18        7.70        1.57     13.25 o
  -3   5  18      344.30      315.30     24.17 o
  -1   5  18      214.82      163.42     19.07 o
   1   5  18      953.11      817.39     37.35 o
   3   5  18      248.84      274.40     24.14 o
   5   5  18      343.48      323.79     31.99 o
  -6   6  18       86.09      107.40     18.25 o
  -4   6  18        5.67        9.59     16.04 o
  -2   6  18      575.16      679.17     31.56 o
   0   6  18     1252.05     1232.28     40.63 o
   2   6  18       53.07       59.37     28.28 o
   4   6  18        7.02        5.99     19.53 o
  -5   7  18       53.67       80.39     23.92 o
  -3   7  18      569.18      577.87     31.25 o
  -1   7  18       47.87       45.83     17.67 o
   1   7  18       34.41      117.02     22.14 o
   3   7  18      185.79      263.37     62.60 o
  -4   8  18      155.54      231.24     34.00 o
  -2   8  18      102.70      105.25     26.34 o
   0   8  18       76.09      113.17     30.23 o
  -9   1  19       29.22       22.84     26.30 o
  -7   1  19      188.36      295.08     33.82 o
  -5   1  19     3071.07     3233.16     68.91 o
  -3   1  19     1128.30     1206.51     37.90 o
  -1   1  19      129.92      137.79     16.26 o
   1   1  19      309.84      378.19     22.07 o
   3   1  19      750.43      748.54     32.47 o
   5   1  19      246.84      291.87     28.23 o
  -8   2  19     1021.12     1042.73     63.63 o
  -6   2  19      380.15      436.32     27.57 o
  -4   2  19      481.58      471.32     26.35 o
  -2   2  19       99.68      146.85     18.82 o
   0   2  19     1057.94     1090.83     35.90 o
   2   2  19      486.83      583.76     40.34 o
   4   2  19       61.29       96.75     20.08 o
  -7   3  19      384.36      291.71     26.18 o
  -5   3  19       58.40       77.77     18.00 o
  -3   3  19      101.55       58.37     15.78 o
  -1   3  19      294.73      352.79     27.46 o
   1   3  19      381.47      341.95     23.58 o
   3   3  19        6.32        8.77     18.15 o
   5   3  19       27.84        8.40     23.32 o
  -8   4  19       69.30      103.87     30.55 o
  -6   4  19       76.86       42.19     16.44 o
  -4   4  19      556.86      591.38     38.79 o
  -2   4  19      602.64      674.35     49.01 o
   0   4  19        1.78       11.20     16.36 o
   2   4  19       24.09       31.39     16.90 o
   4   4  19      123.73      141.58     52.85 o
  -7   5  19        4.29        0.00     21.02 o
  -5   5  19      110.75      184.82     20.80 o
  -3   5  19      885.16      877.30     35.19 o
  -1   5  19     1114.39     1185.41     38.98 o
   1   5  19       82.83      180.64     21.61 o
   3   5  19       45.89       73.09     31.49 o
  -6   6  19      121.96       26.20     20.64 o
  -4   6  19     1407.61     1372.15     47.93 o
  -2   6  19      708.73      641.43     37.48 o
   0   6  19      471.16      387.07     26.89 o
   2   6  19      191.32      186.88     32.81 o
  -5   7  19        5.65        0.00     21.24 o
  -3   7  19      107.57       77.38     23.95 o
  -1   7  19      155.90      232.38     31.82 o
   1   7  19      417.57      329.16     38.78 o
  -8   0  20      371.35      518.92     62.74 o
  -6   0  20     2173.21     2361.27    227.28 o
  -4   0  20      706.13      712.43     78.47 o
  -2   0  20      385.29      330.07     32.12 o
   2   0  20     2798.47     3200.42    116.56 o
   4   0  20      237.66      260.54     36.47 o
  -7   1  20      932.16      850.62     53.38 o
  -5   1  20      957.16     1024.51     38.78 o
  -3   1  20      480.66      429.55     25.91 o
  -1   1  20       65.35       46.81     14.92 o
   1   1  20     1440.58     1598.06    181.81 o
   3   1  20       70.90       63.54     20.58 o
  -8   2  20       17.79        0.00     23.98 o
  -6   2  20        0.24        5.79     16.79 o
  -4   2  20     1324.14     1342.73     57.85 o
  -2   2  20      302.20      262.45     20.73 o
   0   2  20      296.94      246.94     27.19 o
   2   2  20        3.50        0.00     18.22 o
   4   2  20      671.07      710.84     47.64 o
  -7   3  20        3.26        0.00     21.29 o
  -5   3  20       76.54       11.54     16.05 o
  -3   3  20     1384.87     1360.07     39.40 o
  -1   3  20     1224.07     1373.60     52.31 o
   1   3  20       13.97       31.61     16.35 o
   3   3  20        6.76       45.11     28.14 o
  -6   4  20      323.66      236.69     28.12 o
  -4   4  20      518.15      675.41     30.07 o
  -2   4  20      891.37      881.37     45.19 o
   0   4  20        8.12        0.53     15.22 o
   2   4  20       98.30       94.44     19.25 o
  -5   5  20      191.67      220.64     25.78 o
  -3   5  20      460.82      512.58     37.41 o
  -1   5  20      196.44      183.27     21.91 o
   1   5  20       35.90       37.33     19.11 o
  -4   6  20      150.93      177.70     67.98 o
  -2   6  20      293.95      373.38     35.95 o
   0   6  20      388.37      362.90     34.23 o
  -1   7  20      224.08      388.19    103.56 o
  -7   1  21      263.24      360.21     41.91 o
  -5   1  21      398.10      325.50     26.32 o
  -3   1  21       79.56       89.84     26.19 o
  -1   1  21        6.72       19.67     20.60 o
   1   1  21      311.21      308.99     76.62 o
   3   1  21      371.78      395.83     45.61 o
  -6   2  21      671.42      674.79     39.74 o
  -4   2  21      304.83      443.40     35.65 o
  -2   2  21      127.94      196.42     70.27 o
   0   2  21      250.95      309.74     30.58 o
   2   2  21      810.42      934.02     55.59 o
  -5   3  21        4.41       22.83     19.87 o
  -3   3  21        8.86       65.31     24.69 o
  -1   3  21       19.95        0.00     18.78 o
   1   3  21        6.53        1.41     18.46 o
   3   3  21       25.42       36.02     44.73 o
  -6   4  21        0.39        0.00     25.10 o
  -4   4  21        9.20        0.00     19.84 o
  -2   4  21      801.11      742.20     43.83 o
   0   4  21      535.95      575.94     30.34 o
   2   4  21      186.04      125.29     25.39 o
  -5   5  21      122.02       57.81     25.46 o
  -3   5  21     1575.24     1759.93     83.59 o
  -1   5  21     1094.78     1083.93     60.29 o
   1   5  21       21.80       21.98     27.42 o
  -6   0  22     1446.70     1322.62     93.45 o
  -4   0  22      301.04      306.68     37.62 o
  -2   0  22      283.36      172.99     29.94 o
  -5   1  22      373.09      359.09     63.48 o
  -3   1  22        0.66       21.67     16.38 o
  -1   1  22       26.23        0.00     21.55 o
   1   1  22      143.44      120.17     59.94 o
  -4   2  22      222.51      282.65     29.39 o
  -2   2  22      115.74       79.84     40.60 o
   0   2  22      119.48      107.96     31.64 o
   2   2  22        3.69        0.00     37.06 o
  -5   3  22       94.62      290.83     60.97 o
  -3   3  22      639.00      803.11     70.86 o
  -1   3  22     1114.73     1012.24     48.82 o
   1   3  22       23.43        0.00     24.69 o
  -4   4  22      139.58      191.62     50.64 o
  -2   4  22     1044.48     1062.47     66.70 o
   0   4  22      188.67      248.20     37.03 o
  -3   1  23       50.15       82.99     40.92 o
  -1   1  23       43.89       75.14     38.09 o
  -2   2  23       40.27      101.86     40.60 o
 
